# Supplementary material for: μ-Biphenyl-3,3′,4,4′-tetra­carboxyl­ato-κ2 O 3:O 3′-bis­[triaqua­(2,2′-bipyridyl-κ2 N,N′)nickel(II)] hexa­hydrate
Source: Acta Crystallogr Sect E Struct Rep Online. 2009 Apr 25;65(Pt 5):m562–3. doi: 10.1107/S1600536809014639 (PMC2977608; doi:10.1107/S1600536809014639)
Supplement: Supplementary file 1 [file e-65-0m562-sup1.cif]

##############################################################################
###                                                                        ###
###        Electronic paper (Acta Crystallographica Section E)             ###
###                                                                        ###
##############################################################################
#                                                                            #
# This CIF contains the data in a paper accepted for publication in Acta     #
# Crystallographica Section E. It conforms to the requirements of Notes      #
# for Authors for Section E, and has been peer reviewed under the auspices   #
# of the IUCr Commission on Journals.                                        #
#                                                                            #
# Full details of the Crystallographic Information File format               #
# are given in the paper "The Crystallographic Information File (CIF):       #
# a New Standard Archive File for Crystallography" by S. R. Hall, F. H.      #
# Allen and I. D. Brown [Acta Cryst. (1991), A47, 655-685].                  #
#                                                                            #
# The current version of the core CIF dictionary is obtainable from          #
# ftp://ftp.iucr.org/pub/cif_core.dic. The current version number is 2.4.    #
#                                                                            #
# Software is freely available for graphical display of the structure(s) in  #
# this CIF.  For information consult the CIF home page http://www.iucr.org/  #
# cif/home.html                                                              #
#                                                                            #
# This file may be used for bona fide research purposes within the           #
# scientific community so long as proper attribution is given to the journal # 
# article from which it was obtained.                                        #
#                                                                            #
##############################################################################
                                             
data_global
_audit_creation_method
;
2009-02-10 # Formatted by publCIF
;
_journal_date_recd_electronic     2009-03-13
_journal_date_accepted     2009-04-20
_journal_name_full     'Acta Crystallographica, Section E'
_journal_year     2009
_journal_volume     65
_journal_issue      5
_journal_page_first     m562
_journal_page_last     m563
_journal_paper_category     QM
_journal_coeditor_code     WM2225
_publ_contact_author_name     'Dr Shourong Zhu'
_publ_contact_author_address
;
Department of Chemistry
Shanghai University
Shanghai 200444
P. R. China
;
_publ_contact_author_email     'shourongzhu@shu.edu.cn'
_publ_contact_author_fax     '008621-60947570'
_publ_contact_author_phone     '008621-66132403'
_publ_section_title
;\
\m-Biphenyl-3,3',4,4'-tetracarboxylato-\k^2^<i>O</i>^3^:<i>O</i>^3'^-\
bis[triaqua(2,2'-bipyridyl-\k^2^<i>N</i>,<i>N</i>')nickel(II)] hexahydrate
;
loop_
    _publ_author_name
    _publ_author_footnote
    _publ_author_address
    'Zhou, Dong'
;
?
;
;
Department of Chemistry
Shanghai University
Shanghai 200444
People's Republic of China
;
    'Shao, Min'
;
?
;
;
Instrumental Analysis Center
Shanghai University
Shanghai 200444
People's Republic of China
;
    'He, Xiang'
;
?
;
;
Instrumental Analysis Center
Shanghai University
Shanghai 200444
People's Republic of China
;
    'Zhao, Yongmei'
;
?
;
;
Instrumental Analysis Center
Shanghai University
Shanghai 200444
People's Republic of China
;
    'Zhu, Shourong' .
;
Department of Chemistry
Shanghai University
Shanghai 200444
People's Republic of China
;
_publ_section_synopsis     .
data_I
_chemical_name_systematic
;
\m-Biphenyl-3,3',4,4'-tetracarboxylato-\k^2^<i>O</i>^3^:<i>O</i>^3'^-
bis[triaqua(2,2'-bipyridyl-\k^2^<i>N</i>,<i>N</i>')nickel(II)] hexahydrate
;
_chemical_name_common     ?
_chemical_formula_moiety     'C36 H34 N4 Ni2 O14, 6H2 O'
_chemical_formula_sum     'C36 H46 N4 Ni2 O20'
_chemical_formula_iupac     '[Ni2 (C16 H6 O8) (C10 H8 N2)2 (H2 O)6], 6H2 O'
_chemical_formula_weight     972.19
_chemical_melting_point     ?
_symmetry_cell_setting     Triclinic
_symmetry_space_group_name_H-M     'P -1'
_symmetry_space_group_name_Hall     '-P 1'
loop_
    _symmetry_equiv_pos_as_xyz
    'x, y, z'
    '-x, -y, -z'
_cell_length_a     7.5126(14)
_cell_length_b     12.088(2)
_cell_length_c     12.285(2)
_cell_angle_alpha     105.445(2)
_cell_angle_beta     98.075(2)
_cell_angle_gamma     92.162(3)
_cell_volume     1061.4(3)
_cell_formula_units_Z     1
_cell_measurement_reflns_used     1042
_cell_measurement_theta_min     2.75
_cell_measurement_theta_max     21.16
_cell_measurement_temperature     296(2)
_exptl_crystal_description     flat
_exptl_crystal_colour     light-blue
_exptl_crystal_size_max     0.20
_exptl_crystal_size_mid     0.20
_exptl_crystal_size_min     0.15
_exptl_crystal_density_diffrn     1.521
_exptl_crystal_density_meas     ?
_exptl_crystal_density_method     'not measured'
_exptl_crystal_F_000     506
_exptl_absorpt_coefficient_mu     0.971
_exptl_absorpt_correction_type     multi-scan
_exptl_absorpt_process_details     '(SADABS; Bruker, 2002)'
_exptl_absorpt_correction_T_min     0.8294
_exptl_absorpt_correction_T_max     0.8680
_exptl_special_details
;
;
_diffrn_ambient_temperature     296(2)
_diffrn_radiation_type     MoK\a
_diffrn_radiation_wavelength     0.71073
_diffrn_radiation_source     'fine-focus sealed tube'
_diffrn_radiation_monochromator     graphite
_diffrn_measurement_device_type     'Bruker SMART CCD area-detector'
_diffrn_measurement_method     '\f and \w'
_diffrn_detector_area_resol_mean     ?
_diffrn_reflns_number     5556
_diffrn_reflns_av_R_equivalents     0.0371
_diffrn_reflns_av_sigmaI/netI     0.0837
_diffrn_reflns_theta_min     2.10
_diffrn_reflns_theta_max     25.05
_diffrn_reflns_theta_full     25.05
_diffrn_measured_fraction_theta_max     0.984
_diffrn_measured_fraction_theta_full     0.984
_diffrn_reflns_limit_h_min     -8
_diffrn_reflns_limit_h_max     8
_diffrn_reflns_limit_k_min     -11
_diffrn_reflns_limit_k_max     14
_diffrn_reflns_limit_l_min     -14
_diffrn_reflns_limit_l_max     14
_diffrn_standards_number     0
_diffrn_standards_interval_count     .
_diffrn_standards_interval_time     .
_diffrn_standards_decay_%     ?
_refine_special_details
;
Refinement of <i>F</i>\^2\^ against ALL reflections. The weighted
<i>R</i>-factor <i>wR</i> and goodness of fit <i>S</i> are based on
<i>F</i>\^2\^, conventional <i>R</i>-factors <i>R</i> are based on <i>F</i>,
with <i>F</i> set to zero for negative <i>F</i>\^2\^. The threshold expression
of <i>F</i>\^2\^ > \s(<i>F</i>\^2\^) is used only for calculating
<i>R</i>-factors(gt) <i>etc</i>. and is not relevant to the choice of
reflections for refinement. <i>R</i>-factors based on <i>F</i>\^2\^ are
statistically about twice as large as those based on <i>F</i>, and <i>R</i>-
factors based on ALL data will be even larger.
;
_reflns_number_total     3698
_reflns_number_gt     2526
_reflns_threshold_expression     I>2\s(I)
_refine_ls_structure_factor_coef     Fsqd
_refine_ls_matrix_type     full
_refine_ls_R_factor_all     0.0938
_refine_ls_R_factor_gt     0.0617
_refine_ls_wR_factor_gt     0.1500
_refine_ls_wR_factor_ref     0.1721
_refine_ls_goodness_of_fit_ref     1.054
_refine_ls_restrained_S_all     1.054
_refine_ls_number_reflns     3698
_refine_ls_number_parameters     280
_refine_ls_number_restraints     0
_refine_ls_hydrogen_treatment     constr
_refine_ls_weighting_scheme     calc
_refine_ls_weighting_details     'w=1/[\s^2^(Fo^2^)+(0.0835P)^2^+0.0076P]'
_atom_sites_solution_hydrogens     geom
_atom_sites_solution_primary     direct
_atom_sites_solution_secondary     difmap
_refine_ls_shift/su_max     0.000
_refine_ls_shift/su_mean     0.000
_refine_diff_density_max     0.606
_refine_diff_density_min     -0.533
_refine_ls_extinction_method     none
_refine_ls_extinction_coef     ?
loop_
    _atom_type_symbol
    _atom_type_description
    _atom_type_scat_dispersion_real
    _atom_type_scat_dispersion_imag
    _atom_type_scat_source
    'C' 'C' 0.0033 0.0016
                         'International Tables Vol C Tables 4.2.6.8 and 6.1.1.4'
    'H' 'H' 0.0000 0.0000
                         'International Tables Vol C Tables 4.2.6.8 and 6.1.1.4'
    'N' 'N' 0.0061 0.0033
                         'International Tables Vol C Tables 4.2.6.8 and 6.1.1.4'
    'Ni' 'Ni' 0.3393 1.1124
                         'International Tables Vol C Tables 4.2.6.8 and 6.1.1.4'
    'O' 'O' 0.0106 0.0060
                         'International Tables Vol C Tables 4.2.6.8 and 6.1.1.4'
_computing_data_collection     'SMART (Bruker, 2002)'
_computing_cell_refinement     'SAINT (Bruker, 2002)'
_computing_data_reduction     'SAINT (Bruker, 2002)'
_computing_structure_solution     'SHELXS97 (Sheldrick, 2008)'
_computing_structure_refinement     'SHELXL97 (Sheldrick, 2008)'
_computing_molecular_graphics
   'DIAMOND (Brandenburg & Putz, 2006) and ORTEP-3 for Windows (Farrugia, 1997)'
_computing_publication_material     'SHELXTL (Sheldrick, 2008)'
loop_
    _atom_site_type_symbol
    _atom_site_label
    _atom_site_fract_x
    _atom_site_fract_y
    _atom_site_fract_z
    _atom_site_U_iso_or_equiv
    _atom_site_adp_type
    _atom_site_calc_flag
    _atom_site_refinement_flags
    _atom_site_occupancy
    _atom_site_disorder_assembly
    _atom_site_disorder_group
    Ni Ni1 0.76324(9) 0.27456(6) 0.46907(5) 0.0292(2) Uani d . 1 . .
    C C1 0.8729(8) 0.3451(5) 0.2678(4) 0.0353(13) Uani d . 1 . .
    C C2 0.8455(7) 0.4289(4) 0.1965(4) 0.0279(12) Uani d . 1 . .
    C C3 0.7072(7) 0.5022(4) 0.2062(4) 0.0271(11) Uani d . 1 . .
    C C4 0.6778(8) 0.5682(5) 0.1309(5) 0.0390(14) Uani d . 1 . .
    H H4 0.5816 0.6146 0.1345 0.047 Uiso calc R 1 . .
    C C5 0.7894(8) 0.5668(5) 0.0497(5) 0.0439(16) Uani d . 1 . .
    H H5 0.7662 0.6122 -0.0002 0.053 Uiso calc R 1 . .
    C C6 0.9365(7) 0.4985(4) 0.0411(4) 0.0294(12) Uani d . 1 . .
    C C7 0.9582(7) 0.4283(4) 0.1148(4) 0.0325(13) Uani d . 1 . .
    H H7 1.0511 0.3793 0.1095 0.039 Uiso calc R 1 . .
    C C8 0.5935(8) 0.5223(4) 0.3010(5) 0.0319(13) Uani d . 1 . .
    C C9 0.7786(9) 0.2720(6) 0.7187(5) 0.0498(16) Uani d . 1 . .
    H H9 0.7915 0.3519 0.7363 0.060 Uiso calc R 1 . .
    C C10 0.7713(11) 0.2212(7) 0.8067(6) 0.071(2) Uani d . 1 . .
    H H10 0.7805 0.2658 0.8820 0.086 Uiso calc R 1 . .
    C C11 0.7506(12) 0.1055(7) 0.7801(7) 0.078(2) Uani d . 1 . .
    H H11 0.7430 0.0692 0.8374 0.093 Uiso calc R 1 . .
    C C12 0.7407(10) 0.0414(6) 0.6699(6) 0.064(2) Uani d . 1 . .
    H H12 0.7271 -0.0385 0.6516 0.077 Uiso calc R 1 . .
    C C13 0.7509(7) 0.0962(5) 0.5854(5) 0.0384(14) Uani d . 1 . .
    C C14 0.7468(7) 0.0348(5) 0.4639(5) 0.0362(13) Uani d . 1 . .
    C C15 0.7461(9) -0.0842(5) 0.4239(6) 0.0596(19) Uani d . 1 . .
    H H15 0.7454 -0.1292 0.4745 0.072 Uiso calc R 1 . .
    C C16 0.7463(11) -0.1351(6) 0.3104(7) 0.075(2) Uani d . 1 . .
    H H16 0.7468 -0.2147 0.2837 0.091 Uiso calc R 1 . .
    C C17 0.7460(10) -0.0692(6) 0.2371(6) 0.070(2) Uani d . 1 . .
    H H17 0.7472 -0.1023 0.1597 0.084 Uiso calc R 1 . .
    C C18 0.7437(8) 0.0492(5) 0.2803(5) 0.0490(16) Uani d . 1 . .
    H H18 0.7395 0.0946 0.2297 0.059 Uiso calc R 1 . .
    N N1 0.7680(6) 0.2112(4) 0.6097(4) 0.0375(11) Uani d . 1 . .
    N N2 0.7472(6) 0.1002(4) 0.3901(4) 0.0333(10) Uani d . 1 . .
    O O1 0.7508(5) 0.3349(3) 0.3258(3) 0.0327(9) Uani d . 1 . .
    O O2 1.0074(6) 0.2870(4) 0.2630(4) 0.0519(12) Uani d . 1 . .
    O O3 0.6703(5) 0.5796(3) 0.3995(3) 0.0357(9) Uani d . 1 . .
    O O4 0.4305(5) 0.4876(3) 0.2757(3) 0.0414(10) Uani d . 1 . .
    O O1W 0.7793(5) 0.4475(3) 0.5584(3) 0.0378(9) Uani d . 1 . .
    H H1WA 0.7075 0.4576 0.6039 0.045 Uiso d R 1 . .
    H H1WB 0.7528 0.4864 0.5108 0.045 Uiso d R 1 . .
    O O2W 1.0407(5) 0.2754(3) 0.4820(3) 0.0366(9) Uani d . 1 . .
    H H2WA 1.0698 0.2647 0.4183 0.044 Uiso d R 1 . .
    H H2WB 1.0810 0.3312 0.5383 0.044 Uiso d R 1 . .
    O O3W 0.4835(5) 0.2653(3) 0.4440(3) 0.0372(9) Uani d . 1 . .
    H H3WA 0.4238 0.3141 0.4852 0.045 Uiso d R 1 . .
    H H3WB 0.4455 0.2638 0.3776 0.045 Uiso d R 1 . .
    O O4W 0.3480(6) 0.2550(4) 0.2175(4) 0.0662(13) Uani d . 1 . .
    H H4WA 0.2365 0.2698 0.2201 0.079 Uiso d R 1 . .
    H H4WB 0.3472 0.2363 0.1454 0.079 Uiso d R 1 . .
    O O5W 0.3527(11) 0.0578(6) 0.0358(6) 0.141(3) Uani d . 1 . .
    H H5WA 0.4255 0.1162 0.0371 0.169 Uiso d R 1 . .
    H H5WB 0.3141 -0.0088 -0.0025 0.169 Uiso d R 1 . .
    O O6W 0.9624(19) 0.0848(9) 0.0429(9) 0.288(7) Uani d . 1 . .
    H H6WA 0.9844 0.1042 0.1156 0.345 Uiso d R 1 . .
    H H6WB 0.9808 0.1578 0.0631 0.345 Uiso d R 1 . .
loop_
    _atom_site_aniso_label
    _atom_site_aniso_U_11
    _atom_site_aniso_U_22
    _atom_site_aniso_U_33
    _atom_site_aniso_U_12
    _atom_site_aniso_U_13
    _atom_site_aniso_U_23
    Ni1 0.0322(4) 0.0294(4) 0.0321(4) 0.0051(3) 0.0127(3) 0.0145(3)
    C1 0.038(3) 0.042(3) 0.033(3) 0.006(3) 0.016(3) 0.015(3)
    C2 0.028(3) 0.033(3) 0.027(3) 0.006(2) 0.012(2) 0.012(2)
    C3 0.030(3) 0.028(3) 0.026(3) 0.004(2) 0.014(2) 0.008(2)
    C4 0.038(3) 0.048(4) 0.041(3) 0.019(3) 0.023(3) 0.019(3)
    C5 0.047(4) 0.056(4) 0.047(4) 0.016(3) 0.022(3) 0.036(3)
    C6 0.034(3) 0.036(3) 0.023(3) 0.007(2) 0.015(2) 0.012(2)
    C7 0.038(3) 0.037(3) 0.032(3) 0.013(3) 0.017(2) 0.019(2)
    C8 0.038(3) 0.027(3) 0.038(3) 0.009(2) 0.018(3) 0.015(2)
    C9 0.061(4) 0.049(4) 0.042(4) 0.002(3) 0.011(3) 0.017(3)
    C10 0.098(6) 0.083(6) 0.038(4) 0.000(5) 0.012(4) 0.025(4)
    C11 0.118(7) 0.074(6) 0.056(5) -0.004(5) 0.015(5) 0.044(4)
    C12 0.091(6) 0.059(5) 0.055(5) 0.005(4) 0.014(4) 0.038(4)
    C13 0.034(3) 0.039(3) 0.046(4) 0.000(3) 0.004(3) 0.018(3)
    C14 0.029(3) 0.029(3) 0.053(4) 0.002(2) 0.007(3) 0.016(3)
    C15 0.066(5) 0.041(4) 0.077(5) 0.003(3) -0.003(4) 0.031(4)
    C16 0.111(7) 0.037(4) 0.069(5) 0.010(4) 0.000(5) 0.005(4)
    C17 0.086(6) 0.057(5) 0.058(5) 0.007(4) 0.017(4) -0.003(4)
    C18 0.063(4) 0.046(4) 0.038(4) 0.009(3) 0.012(3) 0.009(3)
    N1 0.038(3) 0.043(3) 0.038(3) 0.011(2) 0.012(2) 0.017(2)
    N2 0.031(3) 0.034(3) 0.037(3) 0.004(2) 0.008(2) 0.013(2)
    O1 0.037(2) 0.038(2) 0.032(2) 0.0107(17) 0.0208(17) 0.0162(17)
    O2 0.051(3) 0.065(3) 0.065(3) 0.036(2) 0.039(2) 0.042(2)
    O3 0.038(2) 0.039(2) 0.029(2) 0.0016(18) 0.0134(17) 0.0021(17)
    O4 0.031(2) 0.054(3) 0.039(2) 0.0020(19) 0.0156(18) 0.0096(19)
    O1W 0.043(2) 0.039(2) 0.040(2) 0.0053(18) 0.0209(18) 0.0157(18)
    O2W 0.033(2) 0.044(2) 0.036(2) 0.0058(18) 0.0107(17) 0.0136(18)
    O3W 0.033(2) 0.045(2) 0.039(2) 0.0084(18) 0.0172(18) 0.0134(18)
    O4W 0.048(3) 0.075(3) 0.071(3) 0.005(2) 0.015(2) 0.009(3)
    O5W 0.189(8) 0.116(6) 0.113(6) 0.008(5) 0.038(5) 0.019(5)
    O6W 0.42(2) 0.237(14) 0.165(11) -0.049(13) 0.054(12) -0.011(9)
_geom_special_details
;
All e.s.d.'s (except the e.s.d. in the dihedral angle between two l.s. planes)
are estimated using the full covariance matrix. The cell e.s.d.'s are taken
into account individually in the estimation of e.s.d.'s in distances, angles
and torsion angles; correlations between e.s.d.'s in cell parameters are only
used when they are defined by crystal symmetry. An approximate (isotropic)
treatment of cell e.s.d.'s is used for estimating e.s.d.'s involving l.s.
planes.
;
loop_
    _geom_bond_atom_site_label_1
    _geom_bond_atom_site_label_2
    _geom_bond_site_symmetry_2
    _geom_bond_distance
    _geom_bond_publ_flag
    Ni1 N2 . 2.063(4) y
    Ni1 N1 . 2.064(4) y
    Ni1 O2W . 2.067(3) y
    Ni1 O1 . 2.069(3) y
    Ni1 O3W . 2.075(3) y
    Ni1 O1W . 2.076(4) y
    C1 O2 . 1.252(6) ?
    C1 O1 . 1.259(6) ?
    C1 C2 . 1.508(7) ?
    C2 C3 . 1.388(7) ?
    C2 C7 . 1.400(6) ?
    C3 C4 . 1.375(7) ?
    C3 C8 . 1.513(7) ?
    C4 C5 . 1.387(7) ?
    C4 H4 . 0.9300 ?
    C5 C6 . 1.403(7) ?
    C5 H5 . 0.9300 ?
    C6 C7 . 1.394(7) ?
    C6 C6 2_765 1.489(9) ?
    C7 H7 . 0.9300 ?
    C8 O4 . 1.248(6) ?
    C8 O3 . 1.266(6) ?
    C9 N1 . 1.334(7) ?
    C9 C10 . 1.384(8) ?
    C9 H9 . 0.9300 ?
    C10 C11 . 1.347(9) ?
    C10 H10 . 0.9300 ?
    C11 C12 . 1.359(10) ?
    C11 H11 . 0.9300 ?
    C12 C13 . 1.380(8) ?
    C12 H12 . 0.9300 ?
    C13 N1 . 1.340(7) ?
    C13 C14 . 1.475(8) ?
    C14 N2 . 1.352(7) ?
    C14 C15 . 1.390(8) ?
    C15 C16 . 1.366(9) ?
    C15 H15 . 0.9300 ?
    C16 C17 . 1.351(10) ?
    C16 H16 . 0.9300 ?
    C17 C18 . 1.390(8) ?
    C17 H17 . 0.9300 ?
    C18 N2 . 1.322(7) ?
    C18 H18 . 0.9300 ?
    O1W H1WA . 0.8201 ?
    O1W H1WB . 0.8498 ?
    O2W H2WA . 0.8201 ?
    O2W H2WB . 0.8379 ?
    O3W H3WA . 0.8542 ?
    O3W H3WB . 0.8200 ?
    O4W H4WA . 0.8664 ?
    O4W H4WB . 0.8528 ?
    O5W H5WA . 0.8722 ?
    O5W H5WB . 0.8339 ?
    O6W H6WA . 0.8500 ?
    O6W H6WB . 0.8500 ?
loop_
    _geom_angle_atom_site_label_1
    _geom_angle_atom_site_label_2
    _geom_angle_atom_site_label_3
    _geom_angle_site_symmetry_1
    _geom_angle_site_symmetry_3
    _geom_angle
    _geom_angle_publ_flag
    N2 Ni1 N1 . . 80.00(17) ?
    N2 Ni1 O2W . . 88.41(16) ?
    N1 Ni1 O2W . . 91.05(16) ?
    N2 Ni1 O1 . . 98.95(15) ?
    N1 Ni1 O1 . . 178.17(17) ?
    O2W Ni1 O1 . . 90.43(14) ?
    N2 Ni1 O3W . . 88.32(16) ?
    N1 Ni1 O3W . . 91.12(16) ?
    O2W Ni1 O3W . . 175.71(14) ?
    O1 Ni1 O3W . . 87.34(14) ?
    N2 Ni1 O1W . . 176.34(15) ?
    N1 Ni1 O1W . . 96.33(16) ?
    O2W Ni1 O1W . . 91.76(15) ?
    O1 Ni1 O1W . . 84.71(14) ?
    O3W Ni1 O1W . . 91.67(14) ?
    O2 C1 O1 . . 123.8(5) ?
    O2 C1 C2 . . 119.8(4) ?
    O1 C1 C2 . . 116.3(5) ?
    C3 C2 C7 . . 119.6(4) ?
    C3 C2 C1 . . 121.8(4) ?
    C7 C2 C1 . . 118.6(4) ?
    C4 C3 C2 . . 119.0(4) ?
    C4 C3 C8 . . 116.6(4) ?
    C2 C3 C8 . . 124.2(4) ?
    C3 C4 C5 . . 121.1(5) ?
    C3 C4 H4 . . 119.5 ?
    C5 C4 H4 . . 119.5 ?
    C4 C5 C6 . . 121.6(5) ?
    C4 C5 H5 . . 119.2 ?
    C6 C5 H5 . . 119.2 ?
    C7 C6 C5 . . 116.1(4) ?
    C7 C6 C6 . 2_765 121.8(6) ?
    C5 C6 C6 . 2_765 122.1(6) ?
    C6 C7 C2 . . 122.5(5) ?
    C6 C7 H7 . . 118.8 ?
    C2 C7 H7 . . 118.8 ?
    O4 C8 O3 . . 125.0(5) ?
    O4 C8 C3 . . 118.2(5) ?
    O3 C8 C3 . . 116.7(5) ?
    N1 C9 C10 . . 122.8(6) ?
    N1 C9 H9 . . 118.6 ?
    C10 C9 H9 . . 118.6 ?
    C11 C10 C9 . . 118.1(7) ?
    C11 C10 H10 . . 120.9 ?
    C9 C10 H10 . . 120.9 ?
    C10 C11 C12 . . 120.3(6) ?
    C10 C11 H11 . . 119.9 ?
    C12 C11 H11 . . 119.9 ?
    C11 C12 C13 . . 119.4(7) ?
    C11 C12 H12 . . 120.3 ?
    C13 C12 H12 . . 120.3 ?
    N1 C13 C12 . . 121.3(6) ?
    N1 C13 C14 . . 115.0(5) ?
    C12 C13 C14 . . 123.7(6) ?
    N2 C14 C15 . . 119.8(6) ?
    N2 C14 C13 . . 116.8(5) ?
    C15 C14 C13 . . 123.4(5) ?
    C16 C15 C14 . . 120.2(6) ?
    C16 C15 H15 . . 119.9 ?
    C14 C15 H15 . . 119.9 ?
    C17 C16 C15 . . 119.6(7) ?
    C17 C16 H16 . . 120.2 ?
    C15 C16 H16 . . 120.2 ?
    C16 C17 C18 . . 118.4(7) ?
    C16 C17 H17 . . 120.8 ?
    C18 C17 H17 . . 120.8 ?
    N2 C18 C17 . . 122.8(6) ?
    N2 C18 H18 . . 118.6 ?
    C17 C18 H18 . . 118.6 ?
    C9 N1 C13 . . 118.1(5) ?
    C9 N1 Ni1 . . 127.2(4) ?
    C13 N1 Ni1 . . 114.7(4) ?
    C18 N2 C14 . . 119.1(5) ?
    C18 N2 Ni1 . . 127.5(4) ?
    C14 N2 Ni1 . . 113.3(4) ?
    C1 O1 Ni1 . . 129.2(3) ?
    Ni1 O1W H1WA . . 109.6 ?
    Ni1 O1W H1WB . . 108.5 ?
    H1WA O1W H1WB . . 109.4 ?
    Ni1 O2W H2WA . . 109.7 ?
    Ni1 O2W H2WB . . 105.3 ?
    H2WA O2W H2WB . . 124.6 ?
    Ni1 O3W H3WA . . 122.7 ?
    Ni1 O3W H3WB . . 109.6 ?
    H3WA O3W H3WB . . 105.8 ?
    H4WA O4W H4WB . . 100.3 ?
    H5WA O5W H5WB . . 143.0 ?
    H6WA O6W H6WB . . 74.3 ?
loop_
    _geom_hbond_atom_site_label_D
    _geom_hbond_atom_site_label_H
    _geom_hbond_atom_site_label_A
    _geom_hbond_site_symmetry_A
    _geom_hbond_distance_DH
    _geom_hbond_distance_HA
    _geom_hbond_distance_DA
    _geom_hbond_angle_DHA
    O1W H1WA O4 2_666 0.82 1.91 2.720(5) 167.6
    O1W H1WB O3 . 0.85 2.04 2.889(5) 175.8
    O2W H2WA O2 . 0.82 1.99 2.708(5) 145.6
    O2W H2WB O3 2_766 0.84 2.06 2.715(5) 134.6
    O3W H3WA O3 2_666 0.85 1.88 2.723(5) 168.2
    O3W H3WB O4W . 0.82 1.97 2.793(6) 177.9
    O4W H4WA O2 1_455 0.87 1.87 2.715(6) 163.7
    O4W H4WB O5W . 0.85 2.22 2.803(8) 125.2
    O5W H5WB O6W 2_655 0.83 2.18 2.770(15) 128.3
    O6W H6WA O2 . 0.85 2.44 3.091(11) 134.2
    O6W H6WA O2 . 0.85 2.44 3.091(11) 134.2
