# Supplementary material for: μ-Biphenyl-3,3′,4,4′-tetra­carboxyl­ato-κ2 O 3:O 3′-bis­[triaqua­(2,2′-bipyridyl-κ2 N,N′)nickel(II)] hexa­hydrate
Source: Acta Crystallogr Sect E Struct Rep Online. 2009 Apr 25;65(Pt 5):m562–3. doi: 10.1107/S1600536809014639 (PMC2977608; doi:10.1107/S1600536809014639)
Supplement: Supplementary file 2 [file e-65-0m562-Isup2.hkl]

# 
# h,k,l, Fc-squared, Fo-squared, sigma(Fo-squared) and status flag 
# 
data_I
_shelx_title ' 081007a_0m in P-1                P-1' 
_shelx_refln_list_code          4 
_shelx_F_calc_maximum      152.40 
_exptl_crystal_F_000       506.00 
_reflns_d_resolution_high  0.8394 
 
loop_ 
 _symmetry_equiv_pos_as_xyz 
 'x, y, z' 
 '-x, -y, -z' 
 
_cell_length_a     7.5126 
_cell_length_b    12.0880 
_cell_length_c    12.2850 
_cell_angle_alpha 105.445 
_cell_angle_beta   98.075 
_cell_angle_gamma  92.162 
 
_shelx_F_squared_multiplier     1.000 
 
loop_ 
 _refln_index_h 
 _refln_index_k 
 _refln_index_l 
 _refln_F_squared_calc 
 _refln_F_squared_meas 
 _refln_F_squared_sigma 
 _refln_observed_status 
   1   0   0      388.12      174.98     10.94 o 
   2   0   0    23226.40    24194.45    247.44 o 
   3   0   0      312.36      242.36     24.14 o 
   4   0   0     8916.66     9736.09    163.48 o 
   5   0   0      296.34      328.23     24.02 o 
   6   0   0     1220.16     1055.01     40.76 o 
   7   0   0      129.80      134.64     19.97 o 
  -8   1   0      321.63      276.36     32.05 o 
  -7   1   0      836.75      843.02     42.87 o 
  -6   1   0      318.13      276.85     42.24 o 
  -5   1   0     1812.97     2042.06     81.63 o 
  -4   1   0     2746.19     3067.12     87.85 o 
  -3   1   0     7573.91     7873.57    132.50 o 
  -2   1   0     9297.07     9783.30    135.62 o 
  -1   1   0     7001.36     7538.93    194.05 o 
   1   1   0     6122.40     5852.45     69.89 o 
   2   1   0       61.76       42.93      9.31 o 
   3   1   0     6123.69     5854.95     66.96 o 
   4   1   0       74.41       51.20     17.27 o 
   5   1   0      700.72      722.25     28.86 o 
   6   1   0        1.15       -2.75     16.23 o 
   7   1   0      679.76      826.74     54.45 o 
  -8   2   0      231.33      284.55     36.60 o 
  -7   2   0      107.13      102.38     31.81 o 
  -6   2   0       19.85       26.68     22.71 o 
  -5   2   0      134.20      161.21     30.33 o 
  -4   2   0     2205.95     2287.15     79.67 o 
  -3   2   0      135.85      142.59     21.93 o 
  -2   2   0      381.69      451.44     36.18 o 
  -1   2   0      510.40      600.88     16.96 o 
   0   2   0       32.80       11.68      4.77 o 
   1   2   0      615.10      585.18     15.70 o 
   2   2   0      612.44      752.91     21.60 o 
   3   2   0      590.36      731.62     32.00 o 
   4   2   0      447.88      446.37     29.15 o 
   5   2   0      182.78      161.98     24.28 o 
   6   2   0        2.11      -12.27     11.96 o 
   7   2   0      398.62      392.82     52.32 o 
   8   2   0      199.42      165.47     38.64 o 
  -8   3   0        2.18       19.59     27.19 o 
  -7   3   0      245.31      260.85     47.74 o 
  -6   3   0       23.80        4.26     18.96 o 
  -5   3   0       73.34       73.04     23.89 o 
  -4   3   0       28.65        1.99     11.60 o 
  -3   3   0     1843.82     2106.04     65.23 o 
  -2   3   0     1104.39     1230.80     31.02 o 
  -1   3   0     3645.05     4198.28    102.65 o 
   0   3   0      127.48      113.02      9.40 o 
   1   3   0      310.31      282.18     14.31 o 
   2   3   0       45.37       40.34      7.60 o 
   3   3   0     1357.23     1451.06     37.09 o 
   4   3   0      933.08      966.09     41.78 o 
   5   3   0       58.88       39.82     10.82 o 
   6   3   0       78.39       29.61     21.52 o 
   7   3   0       42.00       34.62     25.10 o 
   8   3   0      437.55      352.00     58.03 o 
  -8   4   0      103.71       53.11     33.07 o 
  -7   4   0       34.61       64.15     30.60 o 
  -6   4   0       75.21       79.14     28.49 o 
  -5   4   0        7.41       17.26     17.87 o 
  -4   4   0      978.25     1128.64     34.69 o 
  -3   4   0     1647.59     1915.48     33.05 o 
  -2   4   0      196.98      228.15     15.63 o 
  -1   4   0     3726.41     3453.94     52.26 o 
   0   4   0     5906.26     5828.75     68.90 o 
   1   4   0     1001.24     1160.84     38.04 o 
   2   4   0      266.89      297.54     16.07 o 
   3   4   0     1213.03     1227.94     35.39 o 
   4   4   0      468.15      496.89     26.08 o 
   5   4   0      526.77      585.74     51.88 o 
   6   4   0      187.53      211.54     41.13 o 
   7   4   0      420.01      398.09     58.34 o 
   8   4   0       12.61        2.11     25.47 o 
  -8   5   0       46.84       11.60     29.10 o 
  -7   5   0      187.34      207.37     47.86 o 
  -6   5   0      166.88      144.21     35.59 o 
  -5   5   0     1074.15     1208.73     73.55 o 
  -4   5   0      545.45      521.40     31.15 o 
  -3   5   0     1917.54     1759.79     32.10 o 
  -2   5   0      237.11      253.50     19.27 o 
  -1   5   0      738.35      725.01     25.54 o 
   0   5   0     6761.78     6911.27     83.73 o 
   1   5   0      329.15      336.66     18.71 o 
   2   5   0     1973.55     1946.22     42.44 o 
   3   5   0     1766.52     1864.66     49.18 o 
   4   5   0     2116.45     2208.39    190.63 o 
   5   5   0      195.71      158.40     33.65 o 
   6   5   0      861.03      811.03     68.03 o 
   7   5   0      105.85       55.12     29.78 o 
  -8   6   0      175.93      178.86     47.18 o 
  -7   6   0       11.96      -21.55     21.81 o 
  -6   6   0       27.24       42.68     26.85 o 
  -5   6   0        2.71       10.77     20.12 o 
  -4   6   0     1339.76     1460.42     50.05 o 
  -3   6   0      843.72      785.51     22.36 o 
  -2   6   0     2270.90     2447.28     54.83 o 
  -1   6   0      131.07      108.31     13.62 o 
   0   6   0     4294.82     4365.69     76.48 o 
   1   6   0      320.36      301.44     18.72 o 
   2   6   0      642.75      738.80     28.26 o 
   3   6   0      437.18      429.31     23.88 o 
   4   6   0      266.31      330.84     44.64 o 
   5   6   0      147.57       90.74     30.99 o 
   6   6   0       40.92       18.01     20.21 o 
   7   6   0      290.85      230.91     50.14 o 
  -7   7   0      253.68      294.75     55.95 o 
  -6   7   0      131.26       84.97     33.21 o 
  -5   7   0      313.35      294.81     30.08 o 
  -4   7   0      117.06      114.08     36.18 o 
  -3   7   0       11.31       17.39     10.53 o 
  -2   7   0       80.23       57.80     12.87 o 
  -1   7   0      215.51      211.65     19.02 o 
   0   7   0      728.25      707.03     29.55 o 
   1   7   0       95.86       81.62     13.07 o 
   2   7   0       99.08       79.62     27.03 o 
   3   7   0       10.63       22.30     16.66 o 
   4   7   0      503.73      472.66     54.35 o 
   5   7   0        3.59       20.99     22.32 o 
   6   7   0        2.55      -23.31     20.26 o 
   7   7   0       13.32        4.72     25.23 o 
  -7   8   0       85.06      111.70     39.87 o 
  -6   8   0      133.55       99.74     37.06 o 
  -5   8   0      174.92      165.42     39.10 o 
  -4   8   0      213.86      203.58     39.52 o 
  -3   8   0      119.23      122.81     19.96 o 
  -2   8   0       82.17       76.58     15.18 o 
  -1   8   0      326.05      367.08     26.50 o 
   0   8   0       14.13       10.69     14.08 o 
   1   8   0        6.11        1.51      8.64 o 
   2   8   0       32.65       22.87     10.24 o 
   3   8   0      185.83      126.64     30.16 o 
   4   8   0       47.45       21.84     19.90 o 
   5   8   0       74.04       20.99     25.35 o 
   6   8   0        2.88      -21.45     20.34 o 
  -7   9   0       16.34        2.15     29.05 o 
  -6   9   0       83.68       90.71     38.06 o 
  -5   9   0       16.94       13.97     22.10 o 
  -4   9   0      489.77      424.60     56.99 o 
  -3   9   0       69.47       80.73     18.55 o 
  -2   9   0        5.69       18.00     12.23 o 
  -1   9   0       19.76       25.29     11.65 o 
   0   9   0      547.75      474.82     28.18 o 
   1   9   0       50.14       35.86     30.73 o 
   2   9   0       15.07       27.38     20.65 o 
   3   9   0      162.37      196.51     38.30 o 
   4   9   0       92.72      188.30     38.44 o 
   5   9   0        7.08      -21.01     23.14 o 
   6   9   0       52.50       42.41     33.02 o 
  -6  10   0        2.90       -3.24     22.93 o 
  -5  10   0        9.11        9.27     23.82 o 
  -4  10   0        0.38       11.09     20.21 o 
  -3  10   0      220.39      284.96     46.68 o 
  -2  10   0       28.41       52.13     16.17 o 
  -1  10   0      146.78      210.76     25.63 o 
   0  10   0        7.12       33.38     12.77 o 
   1  10   0       78.12       97.71     34.38 o 
   2  10   0       10.33       36.85     22.20 o 
   3  10   0      439.66      379.82     53.31 o 
   4  10   0        7.85       23.77     24.26 o 
   5  10   0        7.36       32.44     27.53 o 
  -5  11   0       57.83       27.38     27.62 o 
  -4  11   0      171.52      163.53     41.32 o 
  -3  11   0       18.56       19.15     22.66 o 
  -2  11   0       40.63       37.79     22.93 o 
  -1  11   0        6.73       12.41     19.97 o 
   0  11   0      231.78      230.37     28.05 o 
   1  11   0       96.43      100.32     29.70 o 
   2  11   0      217.90      271.99     47.76 o 
   3  11   0      286.71      326.05     51.08 o 
   4  11   0      240.32      262.79     53.82 o 
  -5  12   0      400.76      405.41     70.74 o 
  -4  12   0        1.11       32.61     26.19 o 
  -3  12   0      304.86      282.33     52.27 o 
  -2  12   0        0.29       -4.07     18.18 o 
  -1  12   0      599.01      623.09     66.50 o 
   0  12   0        7.32        8.57     22.66 o 
   1  12   0      369.90      393.59     53.99 o 
   2  12   0       40.00       34.38     29.92 o 
   3  12   0       98.13      100.93     36.77 o 
  -3  13   0        0.30        3.03     23.99 o 
  -2  13   0      138.15       53.96     31.04 o 
  -1  13   0        2.18       13.51     23.05 o 
   1  13   0       50.33       56.58     32.03 o 
   2  13   0      137.18      136.39     42.58 o 
  -2 -13   1      114.01      200.81     47.91 o 
  -1 -13   1       70.46       68.87     32.44 o 
   0 -13   1      192.08      243.33     48.61 o 
   1 -13   1      256.71      329.82     51.88 o 
   2 -13   1      319.90      266.78     50.67 o 
   3 -13   1        6.16       11.77     24.45 o 
   4 -13   1      189.28      202.75     51.03 o 
  -4 -12   1       52.27      123.83     40.94 o 
  -3 -12   1      287.38      247.83     51.42 o 
  -2 -12   1       67.37       68.61     31.52 o 
  -1 -12   1      331.10      354.08     52.12 o 
   0 -12   1      227.80      290.82     46.00 o 
   1 -12   1     1121.95     1134.17     52.37 o 
   2 -12   1        1.46       11.43     14.28 o 
   3 -12   1      568.41      671.10     71.83 o 
   4 -12   1        9.82       17.53     25.49 o 
   5 -12   1      250.15      206.58     51.93 o 
  -5 -11   1       56.51      105.84     38.76 o 
  -4 -11   1      104.54      146.15     41.66 o 
  -3 -11   1       80.82       82.21     34.79 o 
  -2 -11   1      141.04      120.42     34.93 o 
  -1 -11   1       36.71       28.78     24.69 o 
   0 -11   1      948.16     1042.50     90.24 o 
   1 -11   1       32.73       24.56     14.83 o 
   2 -11   1      295.87      360.95     34.21 o 
   3 -11   1       51.26       46.47     23.91 o 
   4 -11   1      302.27      295.64     51.30 o 
   5 -11   1        0.10       13.97     26.61 o 
   6 -11   1      162.88      124.14     44.16 o 
  -5 -10   1       35.32       15.15     26.34 o 
  -4 -10   1       63.58       65.66     29.87 o 
  -3 -10   1      318.92      367.01     50.94 o 
  -2 -10   1       83.84       64.95     25.47 o 
  -1 -10   1      450.25      475.90     49.85 o 
   0 -10   1        4.43       -5.78      9.43 o 
   1 -10   1      185.23      210.11     25.53 o 
   2 -10   1       13.02       26.63     13.25 o 
   3 -10   1       62.26       83.01     22.95 o 
   4 -10   1        9.72        0.02     17.60 o 
   5 -10   1      112.11       46.58     28.74 o 
   6 -10   1       57.09       88.85     35.30 o 
  -6  -9   1       15.58       34.84     32.00 o 
  -5  -9   1       24.34       25.90     26.56 o 
  -4  -9   1      145.07      112.23     32.03 o 
  -3  -9   1       56.93       83.33     27.11 o 
  -2  -9   1      224.73      262.47     39.90 o 
  -1  -9   1       85.16      128.88     35.20 o 
   0  -9   1      670.16      677.62     60.00 o 
   1  -9   1        0.83       24.72     19.69 o 
   2  -9   1      188.05      188.09     28.41 o 
   3  -9   1        0.78        7.42     12.87 o 
   4  -9   1      353.34      347.78     51.61 o 
   5  -9   1        3.50        6.15     18.59 o 
   6  -9   1       30.92       40.38     28.35 o 
   7  -9   1       26.13       12.27     26.85 o 
  -7  -8   1      105.28      168.20     44.54 o 
  -6  -8   1       17.91       41.91     27.45 o 
  -5  -8   1       73.24      111.65     33.29 o 
  -4  -8   1       74.59       74.06     29.29 o 
  -3  -8   1      701.53      643.43     52.15 o 
  -2  -8   1       20.59        0.82     12.18 o 
  -1  -8   1       14.11       20.21      8.96 o 
   0  -8   1        0.53       -0.08      7.22 o 
   1  -8   1      254.65      257.92     23.27 o 
   2  -8   1       27.23       29.19     10.78 o 
   3  -8   1      270.77      278.14     32.63 o 
   4  -8   1       32.69        3.37     12.18 o 
   5  -8   1      302.62      262.91     70.97 o 
   6  -8   1       12.19       44.67     27.04 o 
   7  -8   1      194.04      149.73     43.43 o 
  -7  -7   1        4.42       -4.19     25.15 o 
  -6  -7   1       21.47       -2.76     22.01 o 
  -5  -7   1        0.64       10.39     17.45 o 
  -4  -7   1      150.58      199.80     37.86 o 
  -3  -7   1       93.88      130.66     29.27 o 
  -2  -7   1       84.33       98.40     29.86 o 
  -1  -7   1        1.09       -2.32      8.26 o 
   0  -7   1     1086.12      912.10     32.94 o 
   1  -7   1       20.76       13.37      8.00 o 
   2  -7   1        9.30       -4.10      6.89 o 
   3  -7   1        4.86        8.41      9.85 o 
   4  -7   1      188.02      198.37     24.21 o 
   5  -7   1       79.97      125.44     22.54 o 
   6  -7   1       28.28        0.05     21.72 o 
   7  -7   1      420.24      459.56     67.42 o 
  -7  -6   1      152.46      210.98     47.50 o 
  -6  -6   1       10.87        2.52     18.47 o 
  -5  -6   1       30.99       52.49     24.40 o 
  -4  -6   1        0.58        0.68     17.12 o 
  -3  -6   1      873.07      873.67     29.90 o 
  -2  -6   1      365.85      414.31     20.10 o 
  -1  -6   1       54.33       44.37      8.98 o 
   0  -6   1      489.63      469.79     37.49 o 
   1  -6   1      573.03      602.50     26.06 o 
   2  -6   1     1190.80     1293.05     58.76 o 
   3  -6   1      542.76      515.07     28.78 o 
   4  -6   1      803.47      875.46     81.37 o 
   5  -6   1      254.31      320.55     49.22 o 
   6  -6   1      331.87      310.31     50.09 o 
   7  -6   1        7.46       -4.19     24.18 o 
   8  -6   1      115.68       80.13     38.90 o 
  -8  -5   1      218.64      234.34     51.86 o 
  -7  -5   1        4.01      -29.23     19.49 o 
  -6  -5   1      262.56      260.73     48.08 o 
  -5  -5   1       20.80      -10.00     14.28 o 
  -4  -5   1     1562.19     1759.32     80.86 o 
  -3  -5   1      238.39      226.06     15.29 o 
  -2  -5   1        5.81        0.81      6.12 o 
  -1  -5   1     1161.75     1183.15     30.40 o 
   0  -5   1     2042.40     1619.30     36.56 o 
   1  -5   1     1250.99     1197.56     33.14 o 
   2  -5   1       64.22       65.53     11.48 o 
   3  -5   1      711.88      790.17     18.91 o 
   4  -5   1      252.10      274.40     25.89 o 
   5  -5   1      274.63      282.96     45.15 o 
   6  -5   1        0.53        7.96     20.36 o 
   7  -5   1       60.20       65.66     32.75 o 
   8  -5   1        0.68        8.28     29.32 o 
  -8  -4   1       28.08       27.84     27.55 o 
  -7  -4   1      234.93      162.08     39.51 o 
  -6  -4   1       49.21       42.66     26.05 o 
  -5  -4   1      354.18      342.92     46.00 o 
  -4  -4   1      630.49      648.63     27.02 o 
  -3  -4   1     2221.55     2196.88     42.81 o 
  -2  -4   1        2.33       10.51      5.22 o 
  -1  -4   1        6.04        9.53      4.19 o 
   0  -4   1       64.39       68.22      8.89 o 
   1  -4   1       48.34       28.64      7.21 o 
   2  -4   1      185.84      206.50     16.76 o 
   3  -4   1       83.62       95.47      8.45 o 
   4  -4   1      115.97      117.63     13.96 o 
   5  -4   1        1.16       11.74     15.42 o 
   6  -4   1       79.41      131.96     34.79 o 
   7  -4   1       50.07       54.49     28.74 o 
   8  -4   1        1.27       20.53     27.19 o 
  -8  -3   1       36.57        7.29     22.49 o 
  -7  -3   1       28.78       33.09     20.77 o 
  -6  -3   1      141.09       54.42     25.64 o 
  -5  -3   1        1.75       15.99      9.51 o 
  -4  -3   1      235.21      265.44     18.34 o 
  -3  -3   1     1423.04     1351.66     32.24 o 
  -2  -3   1      223.76      217.32     11.19 o 
  -1  -3   1       47.00       79.14      7.02 o 
   0  -3   1     6075.44     6395.82     65.09 o 
   1  -3   1        9.70       -0.64      6.95 o 
   2  -3   1      367.47      421.73     20.15 o 
   3  -3   1       95.26      148.59     16.49 o 
   4  -3   1     1275.21     1561.00     68.78 o 
   5  -3   1       22.85        1.84     14.33 o 
   6  -3   1       15.55      -16.22     15.76 o 
   7  -3   1      128.98      140.90     38.11 o 
   8  -3   1       11.61        7.33     18.61 o 
  -8  -2   1       32.95       -4.60     18.57 o 
  -7  -2   1      654.36      717.94     62.29 o 
  -6  -2   1       33.17       11.92     11.38 o 
  -5  -2   1      222.88      255.84     21.89 o 
  -4  -2   1       73.39       57.65     10.34 o 
  -3  -2   1      160.59      116.60     11.26 o 
  -2  -2   1     1822.77     1574.17     27.66 o 
  -1  -2   1     1147.94     1261.37     36.68 o 
   0  -2   1     1433.63     1012.06     29.28 o 
   1  -2   1     1242.44     1214.37     26.03 o 
   2  -2   1       19.96       12.65      6.53 o 
   3  -2   1      413.21      368.44     29.29 o 
   4  -2   1     1922.89     2238.69     79.87 o 
   5  -2   1       51.34       59.43     21.91 o 
   6  -2   1       29.86       22.76     21.21 o 
   7  -2   1       31.11        0.08     19.84 o 
   8  -2   1       32.36       14.83     15.37 o 
  -8  -1   1      310.95      321.79     50.62 o 
  -6  -1   1        5.30       20.69     10.42 o 
  -5  -1   1      861.95      799.31     30.15 o 
  -4  -1   1      374.12      415.62     30.48 o 
  -3  -1   1     7799.34     8563.40    124.51 o 
  -2  -1   1     3301.65     3463.20     44.69 o 
  -1  -1   1     2572.79     3303.45     54.01 o 
   0  -1   1      180.18       69.65      5.96 o 
   1  -1   1     1833.75     1404.93     35.37 o 
   3  -1   1     3100.53     3234.50     83.52 o 
   4  -1   1     2023.36     2140.28     75.99 o 
   5  -1   1     1402.20     1412.84     46.12 o 
   6  -1   1      410.88      393.44     31.43 o 
   7  -1   1      576.05      554.17     38.31 o 
   8  -1   1       48.17       70.00     17.39 o 
  -7   0   1      272.95      338.24     30.26 o 
  -6   0   1     1420.50     1536.45     72.97 o 
  -5   0   1      148.09      162.37     27.91 o 
  -4   0   1     7530.85     7718.14    136.05 o 
  -3   0   1     1829.07     1917.94     56.00 o 
  -2   0   1     5334.92     5948.34     89.67 o 
  -1   0   1      234.03      480.11     16.15 o 
   1   0   1     3335.70     2677.72     47.30 o 
   2   0   1     9366.80     8910.83    126.06 o 
   3   0   1       26.53       20.50     11.29 o 
   4   0   1     2599.49     2496.96     55.98 o 
   5   0   1       71.82      109.09     15.85 o 
   6   0   1      428.10      487.42     31.49 o 
   7   0   1       19.22        0.75     14.74 o 
  -7   1   1      606.44      569.91     57.42 o 
  -6   1   1      127.20      113.78     28.59 o 
  -5   1   1      297.09      312.71     37.48 o 
  -4   1   1      304.32      283.22     31.71 o 
  -3   1   1     5680.73     6518.68    118.48 o 
  -2   1   1      446.59      331.23     22.78 o 
  -1   1   1     4118.06     3699.17     54.59 o 
   0   1   1      730.45     1086.33     26.22 o 
   1   1   1    15566.19    16436.24    173.92 o 
   2   1   1      383.17      467.82     24.23 o 
   3   1   1     2591.33     2558.25     65.39 o 
   4   1   1       10.85       12.42     10.22 o 
   5   1   1       25.86        3.39     10.89 o 
   6   1   1       51.77       41.69     16.85 o 
   7   1   1      184.86      181.86     33.14 o 
  -8   2   1      220.33      257.12     49.92 o 
  -7   2   1      116.79      134.63     34.47 o 
  -6   2   1      613.61      794.64     58.44 o 
  -5   2   1       87.66       56.99     21.26 o 
  -4   2   1     2220.73     2341.04     80.74 o 
  -3   2   1       81.31       58.15      9.38 o 
  -2   2   1      353.62      277.87     13.72 o 
  -1   2   1       51.88       41.64      5.73 o 
   0   2   1    16564.61    16209.94    120.43 o 
   1   2   1     9507.62    10185.54     93.02 o 
   2   2   1       37.18       46.84     10.92 o 
   3   2   1     1509.49     1381.18     47.28 o 
   4   2   1     1813.21     1952.39     64.90 o 
   5   2   1       39.84       66.36     18.83 o 
   6   2   1       72.70       54.30     18.71 o 
   8   2   1       35.91       45.97     25.40 o 
  -8   3   1       44.61       66.70     34.72 o 
  -7   3   1      357.80      392.33     54.06 o 
  -6   3   1       77.00       83.75     17.71 o 
  -5   3   1      170.93      214.86     21.98 o 
  -4   3   1       37.64       31.91     15.83 o 
  -3   3   1     2776.56     2798.49     50.58 o 
  -2   3   1      352.45      322.63     12.34 o 
  -1   3   1     3874.56     3590.25     37.63 o 
   0   3   1        0.36        0.50      4.16 o 
   1   3   1      216.83      168.76     12.20 o 
   2   3   1       33.36       30.92     13.51 o 
   3   3   1       19.34       17.89      9.25 o 
   4   3   1      563.32      659.07     39.34 o 
   5   3   1      109.56      153.03     26.00 o 
   6   3   1      179.75      167.75     22.67 o 
   7   3   1      160.44      169.08     37.43 o 
   8   3   1       74.00       89.02     34.62 o 
  -8   4   1      260.60      283.51     53.53 o 
  -7   4   1        1.00        4.36     20.09 o 
  -6   4   1      153.00      155.35     35.35 o 
  -5   4   1       12.71       32.17     13.94 o 
  -4   4   1     1883.74     1910.64     59.72 o 
  -3   4   1      160.17      203.63     14.64 o 
  -2   4   1       65.28       56.40     12.28 o 
  -1   4   1     3412.24     3536.46     51.77 o 
   0   4   1     6648.62     6194.96     73.10 o 
   1   4   1     3048.00     2937.90     49.42 o 
   2   4   1     1153.23     1089.40     56.21 o 
   3   4   1      397.71      384.70     29.44 o 
   4   4   1      868.97      908.40     36.97 o 
   5   4   1      333.46      337.36     29.05 o 
   6   4   1       97.04       71.71     27.84 o 
   7   4   1      223.43      170.43     42.12 o 
   8   4   1       32.18       21.21     24.06 o 
  -8   5   1        0.22       28.23     30.48 o 
  -7   5   1      807.99      879.78     71.93 o 
  -6   5   1       89.67      121.21     34.57 o 
  -5   5   1      874.05      959.70     66.33 o 
  -4   5   1      341.81      342.98     30.33 o 
  -3   5   1     6153.40     6458.36     69.30 o 
  -2   5   1     1524.87     1733.44     31.61 o 
  -1   5   1     3424.34     3449.48     56.08 o 
   0   5   1     1707.55     1940.34     67.05 o 
   1   5   1     2424.80     2529.50     49.61 o 
   2   5   1     1643.89     1724.99     42.88 o 
   3   5   1     1517.09     1561.71     44.86 o 
   4   5   1     1024.76      978.24    108.95 o 
   5   5   1      117.86      119.83     32.63 o 
   6   5   1      425.47      472.95     62.07 o 
   7   5   1      197.13      215.22     47.72 o 
  -8   6   1      311.33      198.47     47.38 o 
  -7   6   1       62.26       89.99     35.90 o 
  -6   6   1      193.60      167.26     42.05 o 
  -5   6   1       20.63       -3.44     15.61 o 
  -4   6   1     1724.86     1828.66     90.14 o 
  -3   6   1      951.51      987.53     41.79 o 
  -2   6   1      159.90      187.84     17.65 o 
  -1   6   1      359.99      333.35     20.60 o 
   0   6   1     1244.27     1409.12     38.69 o 
   1   6   1      869.06      798.15     29.86 o 
   2   6   1       17.45       17.48      8.33 o 
   3   6   1      919.63      946.01     48.15 o 
   4   6   1      289.04      285.05     59.91 o 
   5   6   1       77.22       37.74     25.81 o 
   6   6   1        7.19      -13.53     21.79 o 
   7   6   1      237.36      252.50     55.12 o 
  -7   7   1       77.62      146.25     43.24 o 
  -6   7   1       34.82       42.73     28.88 o 
  -5   7   1       11.82       -8.64     17.14 o 
  -4   7   1      184.85      163.19     40.53 o 
  -3   7   1       74.78       63.87     15.95 o 
  -2   7   1      318.33      279.95     22.80 o 
  -1   7   1      158.43      156.20     33.31 o 
   0   7   1     1149.54     1065.82     36.75 o 
   1   7   1        1.57        3.06      7.03 o 
   2   7   1      218.33      210.99     28.00 o 
   3   7   1        4.45        1.46      9.29 o 
   4   7   1      537.87      663.01     58.42 o 
   5   7   1        1.04       29.78     24.86 o 
   6   7   1      137.24      154.36     41.40 o 
   7   7   1        4.76       -3.24     29.54 o 
  -7   8   1       38.89       30.21     31.47 o 
  -6   8   1       13.84        7.26     22.76 o 
  -5   8   1        8.96      -10.36     19.13 o 
  -4   8   1      580.42      634.64     65.46 o 
  -3   8   1      196.28      253.03     49.91 o 
  -2   8   1        6.87        6.44      9.14 o 
  -1   8   1      486.44      540.72     28.64 o 
   0   8   1      300.14      295.91     27.71 o 
   1   8   1      525.64      600.02     30.44 o 
   2   8   1        3.95        0.95      8.53 o 
   3   8   1      264.98      242.45     40.94 o 
   4   8   1        5.85      -18.16     16.87 o 
   5   8   1      144.49      132.88     37.40 o 
   6   8   1        0.51       26.63     32.15 o 
  -7   9   1       36.01       37.48     33.82 o 
  -6   9   1        4.21        3.15     23.99 o 
  -5   9   1      218.19      157.72     39.46 o 
  -4   9   1      362.82      433.32     60.23 o 
  -3   9   1      343.97      377.06     53.26 o 
  -2   9   1       19.98       15.18     12.55 o 
  -1   9   1      212.30      238.88     38.25 o 
   0   9   1      186.10      172.97     27.34 o 
   1   9   1        1.19        5.84     10.42 o 
   2   9   1       14.14       14.18     10.51 o 
   3   9   1       30.60       28.71     20.75 o 
   4   9   1       58.76       72.72     31.06 o 
   5   9   1       10.08       68.80     31.40 o 
   6   9   1       31.28       40.57     31.40 o 
  -6  10   1        7.02       36.94     29.03 o 
  -5  10   1       26.93       49.48     25.59 o 
  -4  10   1       35.27       52.05     28.81 o 
  -3  10   1      194.41      187.48     39.17 o 
  -2  10   1       15.94       38.88     21.67 o 
  -1  10   1      150.37      189.03     24.79 o 
   0  10   1       23.51        8.14     12.10 o 
   1  10   1      107.54      119.29     20.83 o 
   2  10   1        0.60      -15.91     19.49 o 
   3  10   1      112.37      104.29     34.16 o 
   4  10   1       16.95       16.75     25.59 o 
   5  10   1        1.40        4.58     27.50 o 
  -5  11   1        0.94        6.85     22.08 o 
  -4  11   1      218.60      174.98     44.76 o 
  -3  11   1       15.96       16.20     22.59 o 
  -2  11   1      109.65      142.18     37.77 o 
  -1  11   1       12.49       20.55     20.46 o 
   0  11   1      305.93      308.82     31.38 o 
   1  11   1       95.18       61.52     27.31 o 
   2  11   1       93.70       40.55     27.77 o 
   3  11   1       33.86       26.82     27.79 o 
   4  11   1      319.02      292.18     55.08 o 
  -4  12   1       33.30       38.35     26.07 o 
  -3  12   1      196.77      158.91     43.24 o 
  -2  12   1       17.68       -2.03     23.48 o 
  -1  12   1      195.37      138.43     38.37 o 
   0  12   1        0.07        1.55     23.46 o 
   1  12   1       63.20       79.07     33.34 o 
   2  12   1        1.31       -2.76     24.26 o 
   3  12   1      134.12      151.94     41.71 o 
  -3  13   1        0.00      -34.46     22.97 o 
  -2  13   1       13.03       54.71     30.60 o 
  -1  13   1        0.26       15.57     24.57 o 
  -1 -14   2       31.11       16.00     30.48 o 
   0 -14   2       63.77      134.94     38.27 o 
   1 -14   2       91.25      125.23     39.70 o 
  -3 -13   2      198.58      208.95     49.60 o 
  -2 -13   2       14.78       25.03     30.60 o 
  -1 -13   2       85.14       84.88     34.11 o 
   0 -13   2      111.61      240.23     47.01 o 
   1 -13   2       19.86        6.88     23.24 o 
   2 -13   2       66.93       53.50     23.82 o 
   3 -13   2      127.67      109.50     37.67 o 
   4 -13   2      237.31      268.65     55.25 o 
  -4 -12   2       54.95       58.08     36.43 o 
  -3 -12   2      213.15      286.68     52.61 o 
  -2 -12   2      121.33      170.99     40.67 o 
  -1 -12   2      216.85      260.56     46.26 o 
   0 -12   2      184.78      124.43     34.16 o 
   1 -12   2       49.86       27.43     17.78 o 
   2 -12   2      219.29      226.01     30.70 o 
   3 -12   2      571.69      705.50     49.19 o 
   4 -12   2       15.63       -1.84     24.50 o 
   5 -12   2       61.58       92.77     38.59 o 
  -5 -11   2       90.38       79.58     36.68 o 
  -4 -11   2      148.77      202.82     44.23 o 
  -3 -11   2       95.97      115.74     35.01 o 
  -2 -11   2      241.66      227.59     41.32 o 
  -1 -11   2       80.57       79.96     27.89 o 
   0 -11   2      549.92      578.79     55.87 o 
   1 -11   2      373.59      328.39     38.80 o 
   2 -11   2      633.54      628.29     38.99 o 
   3 -11   2        8.98        2.70     13.75 o 
   4 -11   2      547.57      649.65     47.57 o 
   5 -11   2       23.98        9.20     24.38 o 
   6 -11   2      148.68       92.48     37.98 o 
  -6 -10   2        4.52       -4.07     30.14 o 
  -5 -10   2       91.39       66.26     35.20 o 
  -4 -10   2       60.96       64.59     30.41 o 
  -3 -10   2      138.15      137.48     34.18 o 
  -2 -10   2       16.90        0.02     18.96 o 
  -1 -10   2      268.87      312.08     44.57 o 
   0 -10   2      115.43      132.61     44.52 o 
   1 -10   2      957.81      945.17     84.53 o 
   2 -10   2       16.96       32.15     13.93 o 
   3 -10   2      259.44      301.80     32.01 o 
   4 -10   2       34.76       31.93     15.95 o 
   5 -10   2       57.37       63.96     20.49 o 
   6 -10   2        1.25       25.42     28.57 o 
  -6  -9   2       11.28        4.19     21.13 o 
  -5  -9   2        0.91       -3.70     18.50 o 
  -4  -9   2      164.09      188.76     41.64 o 
  -3  -9   2      120.48      170.53     35.56 o 
  -2  -9   2       14.79       -1.86     16.27 o 
  -1  -9   2       17.24       28.93     11.71 o 
   0  -9   2      806.42      801.79     35.54 o 
   1  -9   2      153.59      174.86     21.83 o 
   2  -9   2      504.68      472.88     33.33 o 
   3  -9   2       27.43       13.33     12.75 o 
   4  -9   2      246.87      202.72     33.09 o 
   5  -9   2        5.72      -12.82     21.57 o 
   6  -9   2      184.49      196.99     45.08 o 
   7  -9   2       84.49       27.91     32.39 o 
  -7  -8   2      105.31      151.36     42.37 o 
  -6  -8   2      104.37      115.99     36.36 o 
  -5  -8   2       19.09       19.73     19.88 o 
  -4  -8   2       55.47       92.72     29.10 o 
  -3  -8   2      921.48     1038.86     65.27 o 
  -2  -8   2      345.19      331.64     39.58 o 
  -1  -8   2     1789.26     1694.94     57.80 o 
   0  -8   2       94.46      135.56     17.46 o 
   1  -8   2      429.76      423.60     27.05 o 
   2  -8   2       42.61       39.31     12.49 o 
   3  -8   2     1135.58     1053.32     44.95 o 
   4  -8   2       22.55       30.33     14.57 o 
   5  -8   2      351.70      479.59     40.28 o 
   6  -8   2       17.92       60.98     29.10 o 
   7  -8   2      182.02      227.98     54.35 o 
  -7  -7   2       13.83       19.44     24.96 o 
  -6  -7   2      286.01      321.16     53.28 o 
  -5  -7   2       99.32      119.62     31.91 o 
  -4  -7   2      601.62      609.88     52.68 o 
  -3  -7   2      137.83      121.02     26.97 o 
  -2  -7   2     1174.46     1289.36     82.41 o 
  -1  -7   2      325.75      330.31     19.95 o 
   0  -7   2     2352.09     2284.29     51.21 o 
   1  -7   2        6.52       -0.84      6.83 o 
   2  -7   2      479.63      506.22     27.93 o 
   3  -7   2      491.77      522.86     51.25 o 
   4  -7   2      741.13      716.34     38.42 o 
   5  -7   2       16.19       19.24     13.57 o 
   6  -7   2      273.82      296.20     52.61 o 
   7  -7   2       65.68       77.32     37.19 o 
  -7  -6   2       98.09      150.48     39.82 o 
  -6  -6   2       20.30       66.09     27.86 o 
  -5  -6   2      252.18      173.97     36.60 o 
  -4  -6   2       28.46       21.74     15.98 o 
  -3  -6   2     1129.00     1046.99     57.47 o 
  -2  -6   2      502.58      505.90     29.70 o 
  -1  -6   2     1292.27     1142.40     31.33 o 
   0  -6   2      873.88      884.39     61.50 o 
   1  -6   2     2248.28     2106.57     48.45 o 
   2  -6   2       42.12       33.91     10.19 o 
   3  -6   2      426.00      433.97     28.86 o 
   4  -6   2      163.04      165.59     22.85 o 
   5  -6   2       85.38       71.47     26.65 o 
   6  -6   2      181.63      206.12     44.25 o 
   7  -6   2      242.73      251.24     51.13 o 
   8  -6   2       77.29       58.83     36.36 o 
  -8  -5   2      113.58      100.18     35.78 o 
  -7  -5   2       28.67       10.19     21.86 o 
  -6  -5   2       75.25      121.26     33.00 o 
  -5  -5   2       25.93       45.39     20.92 o 
  -4  -5   2      435.16      350.43     41.20 o 
  -3  -5   2      304.89      349.56     16.78 o 
  -2  -5   2       10.71       12.20      4.92 o 
  -1  -5   2       11.87       14.41      5.24 o 
   0  -5   2        3.81       -2.02      4.43 o 
   1  -5   2      294.56      292.01     17.47 o 
   2  -5   2      176.10      147.30     16.48 o 
   3  -5   2      330.87      308.22     24.75 o 
   4  -5   2      442.05      475.62     32.52 o 
   5  -5   2        3.21        1.91     17.70 o 
   6  -5   2      102.30      141.57     37.77 o 
   7  -5   2      332.62      357.50     57.45 o 
   8  -5   2        2.29        3.44     22.62 o 
  -8  -4   2        0.07       -8.06     22.54 o 
  -7  -4   2      276.21      214.81     43.99 o 
  -6  -4   2        5.30        3.53     18.40 o 
  -5  -4   2       49.76        8.79     16.46 o 
  -4  -4   2        4.15        6.78     13.80 o 
  -3  -4   2     1359.52     1255.09     27.00 o 
  -2  -4   2        7.48        4.53      8.06 o 
  -1  -4   2       36.32       36.23      5.77 o 
   0  -4   2      330.48      462.10     32.48 o 
   1  -4   2      493.58      534.22     21.54 o 
   2  -4   2      263.57      261.04     19.20 o 
   3  -4   2        6.39       -3.87      6.01 o 
   4  -4   2      436.07      398.36     44.35 o 
   5  -4   2       12.81        1.89     19.83 o 
   6  -4   2      226.48      289.95     48.13 o 
   7  -4   2        0.86      -18.30     18.74 o 
   8  -4   2       51.41       77.98     27.32 o 
  -8  -3   2       40.90       19.20     24.35 o 
  -7  -3   2       25.30        3.37     18.35 o 
  -6  -3   2      170.95      187.50     37.94 o 
  -5  -3   2      234.70      295.81     40.96 o 
  -4  -3   2      526.52      509.14     21.67 o 
  -3  -3   2      259.18      298.54     15.54 o 
  -2  -3   2      215.37      155.13     19.56 o 
  -1  -3   2     1848.49     1805.71     50.38 o 
   0  -3   2     5359.91     4597.89     53.49 o 
   1  -3   2       38.73       56.58      8.62 o 
   2  -3   2      269.41      222.60     32.68 o 
   3  -3   2      365.65      334.42     23.11 o 
   4  -3   2      205.08      260.03     36.63 o 
   5  -3   2       11.75        6.68     15.64 o 
   6  -3   2       48.66       47.83     17.01 o 
   7  -3   2       51.78       59.86     18.91 o 
   8  -3   2        1.99       -2.44     15.91 o 
  -8  -2   2        7.73       -7.02     19.15 o 
  -7  -2   2       10.80       12.64     20.36 o 
  -6  -2   2        5.04      -17.60     11.89 o 
  -5  -2   2      261.75      286.67     24.02 o 
  -4  -2   2      131.96      131.65     10.40 o 
  -3  -2   2     2087.41     2195.50     67.81 o 
  -2  -2   2       25.21        8.13      7.50 o 
  -1  -2   2       80.71      117.58     13.53 o 
   0  -2   2        7.94       49.08      4.54 o 
   1  -2   2     3037.55     2934.25     68.10 o 
   2  -2   2      189.57      131.32     13.70 o 
   3  -2   2       70.61       75.31     19.17 o 
   4  -2   2      189.70       83.23     22.90 o 
   5  -2   2      138.22      126.44     19.03 o 
   6  -2   2      343.08      388.75     42.15 o 
   7  -2   2       34.84       47.76     16.84 o 
   8  -2   2       15.60       26.84     19.31 o 
  -8  -1   2      116.93       79.87     30.62 o 
  -7  -1   2       24.24       37.04     22.13 o 
  -6  -1   2      457.86      486.27     23.38 o 
  -5  -1   2      465.83      499.65     27.71 o 
  -4  -1   2     2196.70     2074.90     46.62 o 
  -3  -1   2      389.78      358.83     17.24 o 
  -2  -1   2      680.90      671.70     23.74 o 
  -1  -1   2     1574.63     1162.57     29.66 o 
   0  -1   2        4.02        7.36      2.30 o 
   1  -1   2     4340.56     4581.30     70.47 o 
   2  -1   2     1199.41     1088.00     56.03 o 
   3  -1   2     3040.64     2747.38     57.45 o 
   4  -1   2      872.85      867.05     46.43 o 
   5  -1   2      391.28      357.17     26.96 o 
   6  -1   2        4.70        3.65      9.24 o 
   7  -1   2      507.91      588.58     40.37 o 
   8  -1   2        1.28       15.20     21.47 o 
  -8   0   2       16.54       15.13     19.08 o 
  -7   0   2     1556.84     1630.12     81.10 o 
  -6   0   2      288.78      314.26     39.68 o 
  -5   0   2       23.53       26.17     13.73 o 
  -4   0   2     1577.75     1705.67     60.11 o 
  -3   0   2     1579.28     1860.20     54.74 o 
  -2   0   2      908.36     1009.93     22.94 o 
  -1   0   2     2039.51     1692.05     38.99 o 
   0   0   2      272.01      148.23      6.27 o 
   1   0   2        0.71       28.08      8.47 o 
   2   0   2      278.69      240.18     19.32 o 
   3   0   2      215.47      176.51     22.01 o 
   4   0   2      917.95     1019.32     49.31 o 
   5   0   2        8.60        6.42     12.01 o 
   6   0   2      211.05      268.36     37.69 o 
   7   0   2       54.79       18.64     17.33 o 
   8   0   2       71.11       89.67     30.16 o 
  -7   1   2     1016.35      979.31     66.91 o 
  -6   1   2      237.87      278.33     37.98 o 
  -5   1   2       45.84       67.33     21.67 o 
  -4   1   2       57.79       47.93     16.00 o 
  -3   1   2      522.54      481.49     30.89 o 
  -2   1   2     2226.42     2708.33     43.62 o 
  -1   1   2      403.32      464.85     21.16 o 
   0   1   2      520.93      497.46     15.95 o 
   1   1   2      936.32      933.14     35.08 o 
   2   1   2        0.03        4.24      6.49 o 
   3   1   2     1324.40     1184.43     47.91 o 
   4   1   2       14.36       10.68     11.04 o 
   5   1   2       18.37        5.62     11.16 o 
   6   1   2        4.42        6.39     14.43 o 
   7   1   2       24.23       14.02     19.95 o 
  -8   2   2       75.23       53.48     30.04 o 
  -7   2   2        0.95       12.18     21.38 o 
  -6   2   2      724.04      785.39     57.93 o 
  -5   2   2       14.73       29.98     20.47 o 
  -4   2   2     1567.05     1522.96     42.47 o 
  -3   2   2     1457.13     1461.23     37.54 o 
  -2   2   2      112.49       54.56      8.65 o 
  -1   2   2       66.69       51.19     17.21 o 
   0   2   2     1537.93     1636.56     28.62 o 
   1   2   2     3729.31     4295.03     83.98 o 
   2   2   2     1812.65     1947.14     59.51 o 
   3   2   2      175.31      247.85     27.14 o 
   4   2   2      746.51      797.66     43.38 o 
   5   2   2        7.94        3.27     10.56 o 
   6   2   2      337.94      416.13     44.38 o 
   7   2   2        0.46       21.04     17.02 o 
  -8   3   2      167.49      268.62     49.17 o 
  -7   3   2       91.31       92.58     30.12 o 
  -6   3   2        0.44       10.61     12.24 o 
  -5   3   2      146.55      111.67     17.70 o 
  -4   3   2      116.73      101.25     14.73 o 
  -3   3   2     1909.88     2111.48     46.57 o 
  -2   3   2      128.35      134.41      8.73 o 
  -1   3   2      835.25      957.39     30.89 o 
   0   3   2      646.89      701.31     31.97 o 
   1   3   2     9872.91     9863.68    101.86 o 
   2   3   2       50.87       84.10     16.97 o 
   3   3   2     1442.50     1494.28     58.46 o 
   4   3   2        2.05        3.15     11.28 o 
   5   3   2       33.12       20.72     14.65 o 
   6   3   2      111.34      110.90     27.21 o 
   7   3   2      197.34      134.80     36.65 o 
   8   3   2       20.10       17.53     23.51 o 
  -8   4   2      318.86      420.56     62.63 o 
  -7   4   2      238.37      259.45     48.83 o 
  -6   4   2      364.42      474.74     56.29 o 
  -5   4   2       24.37       27.67     11.51 o 
  -4   4   2     1820.72     1741.23     47.38 o 
  -3   4   2        6.44        4.49      5.01 o 
  -2   4   2     2149.37     1932.08     33.27 o 
  -1   4   2      171.19      178.80     12.49 o 
   0   4   2     3406.92     3498.68     53.31 o 
   1   4   2     1393.28     1708.11     39.98 o 
   2   4   2      606.29      550.10     25.45 o 
   3   4   2     1075.43     1184.66     40.61 o 
   4   4   2     1099.95     1137.43     43.39 o 
   5   4   2       63.61      116.29     30.66 o 
   6   4   2      188.01      213.77     44.18 o 
   7   4   2      116.94      111.00     35.37 o 
  -8   5   2        5.78        4.50     26.61 o 
  -7   5   2     1099.01     1266.47     86.26 o 
  -6   5   2        6.65      -12.40     16.07 o 
  -5   5   2      558.34      502.99     55.25 o 
  -4   5   2      168.38      145.87     23.41 o 
  -3   5   2     1795.91     1828.90     35.20 o 
  -2   5   2       75.26       53.49      8.09 o 
  -1   5   2     4381.97     4604.86     66.29 o 
   0   5   2      258.18      264.36     17.76 o 
   1   5   2      718.89      685.01     27.08 o 
   2   5   2      226.29      236.09     35.91 o 
   3   5   2      818.50      834.46     35.55 o 
   4   5   2      241.31      263.94     36.14 o 
   5   5   2      181.76      206.21     33.08 o 
   6   5   2       99.69       67.23     32.51 o 
   7   5   2       82.49      105.12     39.22 o 
  -8   6   2       99.95      100.66     38.37 o 
  -7   6   2       20.42       67.57     32.71 o 
  -6   6   2      436.97      599.42     67.45 o 
  -5   6   2      119.63      117.75     32.00 o 
  -4   6   2     1754.65     1772.88     50.01 o 
  -3   6   2       41.70       51.25     11.75 o 
  -2   6   2      577.75      569.85     25.44 o 
  -1   6   2     1198.72     1220.90     45.56 o 
   0   6   2     1911.47     1957.41     46.52 o 
   1   6   2      246.25      259.26     20.49 o 
   2   6   2       76.59       85.38     14.61 o 
   3   6   2      273.82      229.48     23.33 o 
   4   6   2       94.51       95.84     18.20 o 
   5   6   2      139.83      145.76     37.77 o 
   6   6   2       42.42       43.77     31.42 o 
   7   6   2       67.45      152.95     47.74 o 
  -7   7   2      249.41      227.69     52.41 o 
  -6   7   2      167.30      138.50     38.25 o 
  -5   7   2       28.80       32.88     23.00 o 
  -4   7   2      321.86      312.88     48.51 o 
  -3   7   2      659.57      661.22     53.57 o 
  -2   7   2      924.94      942.75     34.75 o 
  -1   7   2      100.46       94.85     14.28 o 
   0   7   2      906.27     1030.47     36.52 o 
   1   7   2      385.99      446.85     25.68 o 
   2   7   2      336.79      357.95     27.08 o 
   3   7   2      249.47      263.71     26.08 o 
   4   7   2       89.56       62.75     27.84 o 
   5   7   2        1.72       -5.93     22.39 o 
   6   7   2       77.65       69.04     35.05 o 
  -7   8   2       29.41       19.39     28.76 o 
  -6   8   2       27.31       13.05     24.38 o 
  -5   8   2       30.19        0.73     21.13 o 
  -4   8   2      313.19      295.11     48.61 o 
  -3   8   2       55.24       67.42     25.08 o 
  -2   8   2       18.10       -2.71     14.14 o 
  -1   8   2        2.13        4.08      8.47 o 
   0   8   2       56.56       29.75     11.74 o 
   1   8   2      302.03      269.07     30.58 o 
   2   8   2        1.55        4.22      9.42 o 
   3   8   2      487.31      562.31     72.45 o 
   4   8   2      147.55      148.04     36.58 o 
   5   8   2       61.22       55.73     32.17 o 
   6   8   2       47.82       53.36     33.38 o 
  -6   9   2        2.29      -30.21     20.14 o 
  -5   9   2       11.09       -6.73     17.96 o 
  -4   9   2        1.35       -5.66     16.97 o 
  -3   9   2      205.22      202.24     41.83 o 
  -2   9   2      160.76      185.78     39.29 o 
  -1   9   2      447.35      428.18     72.00 o 
   0   9   2       92.96      116.84     19.65 o 
   1   9   2       92.66      120.45     19.75 o 
   2   9   2       27.68        7.21     11.56 o 
   3   9   2        7.55       44.38     22.78 o 
   4   9   2      115.61       80.42     31.35 o 
   5   9   2        0.04        1.48     23.00 o 
  -6  10   2        2.50      -17.53     26.82 o 
  -5  10   2        3.74       30.26     27.84 o 
  -4  10   2      326.48      323.17     55.27 o 
  -3  10   2      121.71      119.54     35.15 o 
  -2  10   2        3.66        0.87     16.61 o 
  -1  10   2      406.76      350.79     47.81 o 
   0  10   2       63.48       60.48     16.57 o 
   1  10   2      217.04      228.09     27.37 o 
   2  10   2        0.43       12.25     21.09 o 
   3  10   2      115.14      130.80     35.37 o 
   4  10   2        3.12        7.36     25.98 o 
  -5  11   2       18.64        6.10     25.56 o 
  -4  11   2      364.22      363.55     61.42 o 
  -3  11   2       33.91       30.77     25.76 o 
  -2  11   2      191.91      229.19     45.08 o 
  -1  11   2        8.07        0.00     18.37 o 
   0  11   2      418.75      408.41     52.75 o 
   1  11   2       21.20        8.41     14.70 o 
   2  11   2      188.23      192.41     42.92 o 
   3  11   2        0.94      -12.81     24.96 o 
   4  11   2       75.17       55.32     38.15 o 
  -4  12   2       14.96       -6.08     26.87 o 
  -3  12   2      166.67      187.18     46.41 o 
  -2  12   2        0.22       -6.29     21.96 o 
  -1  12   2       57.59       54.74     30.87 o 
   0  12   2        1.08       -4.12     19.15 o 
   2  12   2       11.83      -18.91     25.27 o 
  -2  13   2       38.11       64.20     34.50 o 
  -1  13   2        0.03       18.28     25.64 o 
  -1 -14   3        7.38       20.29     31.18 o 
   0 -14   3      238.18      218.34     48.01 o 
   1 -14   3       16.58        4.04     27.31 o 
   2 -14   3      164.79      191.15     48.61 o 
  -3 -13   3      212.39      296.95     56.38 o 
  -2 -13   3       11.17       12.54     26.80 o 
  -1 -13   3      311.31      302.93     52.70 o 
   0 -13   3      136.60      214.78     44.67 o 
   1 -13   3      227.78      349.75     53.87 o 
   2 -13   3       68.12       87.23     22.27 o 
   3 -13   3      188.28      242.01     37.58 o 
   4 -13   3       86.52       54.18     31.28 o 
  -4 -12   3      199.84      249.38     54.20 o 
  -3 -12   3       51.44       57.38     30.46 o 
  -2 -12   3       84.74       67.49     31.81 o 
  -1 -12   3      143.86      103.45     31.67 o 
   0 -12   3       96.72      129.49     35.76 o 
   1 -12   3      226.37      310.38     49.22 o 
   2 -12   3        7.60       40.91     16.25 o 
   3 -12   3      279.56      313.74     35.99 o 
   4 -12   3      124.87      107.47     63.17 o 
   5 -12   3      105.54      133.59     43.09 o 
  -5 -11   3      155.75      228.73     52.53 o 
  -4 -11   3      122.55       76.86     33.31 o 
  -3 -11   3      314.04      335.13     54.16 o 
  -2 -11   3       31.97       63.74     28.98 o 
  -1 -11   3      361.80      375.14     48.95 o 
   0 -11   3      230.61      267.61     42.20 o 
   1 -11   3      165.61      176.92     24.68 o 
   2 -11   3       14.76       27.48     14.07 o 
   3 -11   3      277.70      303.40     33.59 o 
   4 -11   3      426.63      489.54     44.33 o 
   5 -11   3        4.40        9.94     15.96 o 
  -6 -10   3       22.97       48.06     31.06 o 
  -5 -10   3       38.37       28.98     31.57 o 
  -4 -10   3      115.24      147.29     37.45 o 
  -3 -10   3      109.74      114.68     32.66 o 
  -2 -10   3      151.80      208.75     38.42 o 
  -1 -10   3      146.58      145.81     34.11 o 
   0 -10   3      311.91      263.03     25.48 o 
   1 -10   3       29.99       69.68     15.38 o 
   2 -10   3      852.92      859.88     87.98 o 
   3 -10   3      544.30      541.60     39.82 o 
   4 -10   3        2.80       12.15     13.94 o 
   5 -10   3       27.72       59.09     20.01 o 
   6 -10   3        0.27       -1.47     13.73 o 
  -6  -9   3       26.10       34.18     27.26 o 
  -5  -9   3       13.59        9.80     19.22 o 
  -4  -9   3      357.79      347.52     51.90 o 
  -3  -9   3       47.29       45.34     23.17 o 
  -2  -9   3      260.63      333.33     44.62 o 
  -1  -9   3       79.61       41.76     20.12 o 
   0  -9   3     1194.49     1068.54     39.49 o 
   1  -9   3       93.43       76.16     36.33 o 
   2  -9   3     1722.10     1730.86     59.03 o 
   3  -9   3        0.06        7.61     12.55 o 
   4  -9   3     1159.89     1136.70     52.82 o 
   5  -9   3        4.56        2.21     12.87 o 
   6  -9   3      250.54      212.58     47.47 o 
   7  -9   3       15.19       10.65     33.75 o 
  -7  -8   3      163.08      137.02     42.83 o 
  -6  -8   3      220.12      309.66     50.86 o 
  -5  -8   3      150.52      176.29     37.40 o 
  -4  -8   3      309.88      371.13     49.19 o 
  -3  -8   3      272.56      284.19     41.69 o 
  -2  -8   3      180.51      201.10     33.84 o 
  -1  -8   3     1064.27     1067.10     41.89 o 
   0  -8   3      195.70      217.30     45.25 o 
   1  -8   3     1775.12     1748.23     59.61 o 
   2  -8   3       13.47        3.79     12.49 o 
   3  -8   3     2525.24     2468.47     69.09 o 
   4  -8   3       42.64       30.08     15.21 o 
   5  -8   3      343.12      333.26     35.03 o 
   6  -8   3       20.74       -0.10     19.29 o 
   7  -8   3      410.10      376.52     66.53 o 
  -7  -7   3       62.46       75.07     30.72 o 
  -6  -7   3      155.87      162.18     37.57 o 
  -5  -7   3       56.62       49.12     24.81 o 
  -4  -7   3     1150.99     1161.07     67.98 o 
  -3  -7   3      379.06      419.16     44.74 o 
  -2  -7   3      780.64      845.07     51.59 o 
  -1  -7   3      849.80      917.57     29.58 o 
   0  -7   3     4290.22     4231.56     70.95 o 
   1  -7   3       55.64       64.29     12.69 o 
   2  -7   3      119.17      103.69     30.55 o 
   3  -7   3      213.25      184.77     23.16 o 
   4  -7   3      534.98      474.10     36.14 o 
   5  -7   3       78.04      107.68     32.91 o 
   6  -7   3      419.44      331.45     56.58 o 
   7  -7   3       65.72       99.79     38.98 o 
  -7  -6   3      164.49      203.91     45.22 o 
  -6  -6   3       60.83       98.94     33.75 o 
  -5  -6   3      319.39      306.10     46.12 o 
  -4  -6   3        4.71       18.37     15.71 o 
  -3  -6   3     1357.18     1476.27     68.17 o 
  -2  -6   3        0.04       -3.33      7.06 o 
  -1  -6   3     4485.61     4355.75     61.84 o 
   0  -6   3     1314.22     1389.28     36.79 o 
   1  -6   3     2802.22     2902.93     58.96 o 
   2  -6   3        2.65        2.80      7.37 o 
   3  -6   3     2246.77     2259.49     77.81 o 
   4  -6   3       70.08       45.77     15.56 o 
   5  -6   3       32.80      -10.63     19.61 o 
   6  -6   3       38.01       50.79     28.86 o 
   7  -6   3      181.42      203.21     49.77 o 
  -8  -5   3      101.73      123.01     37.48 o 
  -7  -5   3       14.86       21.11     21.67 o 
  -6  -5   3      173.01      142.62     34.28 o 
  -5  -5   3        0.56       15.78     16.27 o 
  -4  -5   3      965.87     1000.08     58.97 o 
  -3  -5   3       25.48       12.18     10.34 o 
  -2  -5   3      130.72      100.03     19.34 o 
  -1  -5   3      171.07      187.69     11.67 o 
   0  -5   3      296.69      220.50     14.50 o 
   1  -5   3      401.27      440.11     21.74 o 
   2  -5   3      280.90      343.99     51.27 o 
   3  -5   3      393.11      352.83     26.88 o 
   4  -5   3      490.54      501.02     46.28 o 
   5  -5   3        6.50        4.96     18.74 o 
   6  -5   3      148.87       87.78     32.88 o 
   7  -5   3      112.96      204.69     44.46 o 
   8  -5   3       84.84      104.41     31.25 o 
  -8  -4   3        0.48       19.05     21.55 o 
  -7  -4   3      127.49      139.71     36.05 o 
  -6  -4   3        2.35       18.88     17.55 o 
  -5  -4   3       14.51       35.37     19.88 o 
  -4  -4   3      108.43      115.02     23.75 o 
  -3  -4   3       25.75       25.10     12.86 o 
  -2  -4   3       16.47       13.70      8.96 o 
  -1  -4   3      612.94      463.19     15.98 o 
   0  -4   3        0.57       -2.92      7.73 o 
   1  -4   3      404.73      443.58     20.42 o 
   2  -4   3       31.32       47.35     10.49 o 
   3  -4   3      430.03      454.09     46.81 o 
   4  -4   3      516.10      551.31     47.26 o 
   5  -4   3       69.06       45.37     24.31 o 
   6  -4   3       91.09      128.56     24.77 o 
   7  -4   3      149.62      152.97     28.81 o 
   8  -4   3      266.41      351.81     49.04 o 
  -8  -3   3       47.17       35.78     26.56 o 
  -7  -3   3       15.65        2.08     19.44 o 
  -6  -3   3       69.78      109.06     28.81 o 
  -5  -3   3       15.27       16.49     17.16 o 
  -4  -3   3      502.86      453.10     13.87 o 
  -3  -3   3      592.21      722.22     17.61 o 
  -2  -3   3      709.87      676.96     34.45 o 
   0  -3   3     2239.78     2508.34     25.87 o 
   1  -3   3      423.33      428.74     14.99 o 
   2  -3   3      270.62      292.42     33.03 o 
   3  -3   3     1255.49     1306.69     42.71 o 
   4  -3   3      301.03      280.78     25.35 o 
   5  -3   3      256.07      279.52     28.49 o 
   6  -3   3      350.69      448.48     38.49 o 
   7  -3   3      340.88      437.52    110.77 o 
   8  -3   3        0.89       17.59     15.24 o 
  -8  -2   3        0.03       13.99     20.46 o 
  -7  -2   3      442.72      499.72     55.54 o 
  -6  -2   3       31.43       -3.99     17.36 o 
  -5  -2   3      173.59      211.18     20.81 o 
  -4  -2   3       41.99       51.25     10.17 o 
  -3  -2   3     1279.11     1414.53     71.61 o 
  -2  -2   3       61.63       54.86     11.55 o 
  -1  -2   3      934.32      797.18     17.37 o 
   0  -2   3    12278.23    11835.64    113.66 o 
   1  -2   3     1685.91     1887.33     24.81 o 
   2  -2   3      579.21      499.45     17.80 o 
   3  -2   3     2162.25     1830.20     82.01 o 
   4  -2   3      387.04      355.56     89.05 o 
   5  -2   3        5.46        3.10      9.06 o 
   6  -2   3      259.41      258.87     27.79 o 
   7  -2   3       18.68        8.86     12.14 o 
   8  -2   3       26.09       32.49     26.29 o 
  -8  -1   3       43.77       10.63     19.61 o 
  -7  -1   3       99.37       81.66     25.95 o 
  -6  -1   3      124.87      136.68     29.83 o 
  -5  -1   3      160.80      150.95     18.09 o 
  -4  -1   3     3366.72     3475.15     89.03 o 
  -3  -1   3      955.77      933.94     25.97 o 
  -2  -1   3     2524.15     2597.80     36.88 o 
  -1  -1   3      156.43      204.61     16.39 o 
   0  -1   3     1804.88     1408.78     21.78 o 
   1  -1   3      206.05      139.56     25.06 o 
   2  -1   3        6.73        5.86      7.26 o 
   3  -1   3     2587.34     2250.38     48.48 o 
   4  -1   3       55.52       64.82     12.70 o 
   5  -1   3       20.73       10.43     13.80 o 
   6  -1   3       32.00       19.92     16.73 o 
   7  -1   3      344.13      388.58     51.54 o 
   8  -1   3        4.84       29.68     24.40 o 
  -7   0   3       98.90      101.56     26.78 o 
  -6   0   3      139.43      123.58     19.04 o 
  -5   0   3      179.03      197.64     20.54 o 
  -4   0   3      997.12      947.77     31.69 o 
  -3   0   3      294.44      273.22     17.32 o 
  -2   0   3     1153.76     1408.62     27.70 o 
  -1   0   3     1705.78     2106.63     45.32 o 
   0   0   3      600.05      634.03     15.10 o 
   1   0   3      313.32      328.69     22.59 o 
   2   0   3       66.15       62.85     13.90 o 
   3   0   3       32.61        9.73      9.30 o 
   4   0   3      196.22      202.82     28.93 o 
   5   0   3       53.20       61.71     20.67 o 
   6   0   3      111.00       50.77     20.55 o 
   7   0   3       22.22       17.89     19.85 o 
   8   0   3       83.74       58.73     28.71 o 
  -7   1   3       13.14        4.36     18.30 o 
  -6   1   3     1039.03     1222.41     66.77 o 
  -5   1   3      136.08       67.88     20.36 o 
  -4   1   3      790.84      806.00     31.51 o 
  -3   1   3       69.97       69.89     11.36 o 
  -2   1   3      553.15      421.93     29.81 o 
  -1   1   3     2447.36     2439.51     76.82 o 
   0   1   3      107.92       83.84     14.42 o 
   1   1   3      320.98      302.35     23.26 o 
   2   1   3        1.37        5.06      8.38 o 
   3   1   3     1458.49     1306.32     52.73 o 
   4   1   3       56.68       81.97     19.20 o 
   5   1   3      301.80      267.61     36.19 o 
   6   1   3       31.37       30.75     18.74 o 
   7   1   3       97.64      108.75     31.47 o 
  -7   2   3      614.94      717.18     40.55 o 
  -6   2   3      411.78      428.78     32.90 o 
  -5   2   3      121.86      109.91     17.94 o 
  -4   2   3      761.59      768.30     32.12 o 
  -3   2   3     1256.22     1388.37     37.84 o 
  -2   2   3       38.34       20.52      6.75 o 
  -1   2   3      160.75      204.27     14.58 o 
   0   2   3      526.40      490.98     21.09 o 
   1   2   3      907.58      709.42     36.39 o 
   2   2   3      161.22      169.20     23.99 o 
   3   2   3      394.92      431.67     33.29 o 
   4   2   3      393.71      421.96     35.81 o 
   5   2   3      127.33      168.45     30.02 o 
   6   2   3      361.43      297.36     40.62 o 
   7   2   3       14.83        8.59     17.14 o 
  -8   3   3       85.24       59.09     30.41 o 
  -7   3   3      277.60      323.01     33.06 o 
  -6   3   3        2.76       29.28     14.09 o 
  -5   3   3      905.26      993.05     39.96 o 
  -4   3   3      433.14      429.01     25.77 o 
  -3   3   3     1605.97     1530.88     41.31 o 
  -2   3   3     2494.58     2419.76     53.25 o 
  -1   3   3     1212.49     1129.51     20.48 o 
   0   3   3      403.60      461.37     39.00 o 
   1   3   3       68.33       92.16     17.26 o 
   2   3   3     1000.76     1067.93     50.45 o 
   3   3   3     3797.38     4074.31    106.86 o 
   4   3   3        3.55       -0.94     11.11 o 
   5   3   3       80.23      113.69     25.64 o 
   6   3   3       58.22       29.90     20.89 o 
  -8   4   3      158.60      173.26     45.15 o 
  -7   4   3      425.03      436.39     58.76 o 
  -6   4   3       66.93       70.53     20.92 o 
  -5   4   3       77.16       91.97     17.30 o 
  -4   4   3      969.48     1136.95     40.19 o 
  -3   4   3       24.00       25.49     13.92 o 
  -2   4   3     2885.19     2841.13     37.76 o 
  -1   4   3      140.69      168.88     18.92 o 
   0   4   3     6027.08     5892.68     75.74 o 
   1   4   3      689.47      703.17     27.55 o 
   2   4   3     4440.70     4638.39     79.54 o 
   3   4   3       99.87      107.30     17.30 o 
   4   4   3     1191.98     1354.65     50.42 o 
   5   4   3        0.40       12.10     20.28 o 
   6   4   3      112.74      113.65     23.19 o 
   7   4   3       59.67       86.38     36.94 o 
  -8   5   3       46.02        3.75     24.67 o 
  -7   5   3      655.32      783.33     77.32 o 
  -6   5   3      293.34      271.75     46.58 o 
  -5   5   3      940.58      885.81     40.88 o 
  -4   5   3      375.86      380.03     27.14 o 
  -3   5   3      383.60      372.40     49.64 o 
  -2   5   3       80.29       99.70      9.84 o 
  -1   5   3     1222.01     1267.09     32.65 o 
   0   5   3        4.79        7.10      5.86 o 
   1   5   3     1473.83     1541.44     42.30 o 
   2   5   3     1221.37     1258.13     41.74 o 
   3   5   3      797.07      762.56     36.00 o 
   4   5   3      502.91      501.55     33.22 o 
   5   5   3      255.09      300.32     32.00 o 
   6   5   3       12.05       16.32     24.91 o 
   7   5   3       87.20       47.18     33.17 o 
  -8   6   3       97.03       49.51     33.09 o 
  -7   6   3        5.55       11.77     25.52 o 
  -6   6   3      487.03      464.96     61.98 o 
  -5   6   3      135.83       93.59     30.33 o 
  -4   6   3     1766.74     1818.17     54.08 o 
  -3   6   3       71.06       95.96     16.76 o 
  -2   6   3      820.04      759.23     35.13 o 
  -1   6   3        0.22        4.72      6.86 o 
   0   6   3     1866.73     1920.69     49.10 o 
   1   6   3       20.52       17.65      9.25 o 
   2   6   3       84.06       89.93     15.88 o 
   3   6   3      131.82      213.99     47.58 o 
   4   6   3        6.22        0.56     20.30 o 
   5   6   3      171.28      247.56     47.76 o 
   6   6   3       80.82      148.16     43.19 o 
  -7   7   3      178.39      132.18     42.15 o 
  -6   7   3        3.81      -16.66     16.15 o 
  -5   7   3      242.71      188.03     42.87 o 
  -4   7   3       26.61       24.06     24.69 o 
  -3   7   3      760.73      802.49     59.88 o 
  -2   7   3        5.94        9.78     13.34 o 
  -1   7   3     1277.80     1292.74     40.33 o 
   0   7   3      338.52      403.32     25.31 o 
   1   7   3      732.89      658.57     34.67 o 
   2   7   3       27.72       46.89     15.66 o 
   3   7   3      862.34      994.35     53.10 o 
   4   7   3        2.43       -4.76     12.07 o 
   5   7   3        7.94       14.38     24.28 o 
   6   7   3       38.43        0.02     28.62 o 
  -7   8   3       22.24       25.98     29.44 o 
  -6   8   3      194.51      132.11     39.63 o 
  -5   8   3       30.16       26.99     28.30 o 
  -4   8   3      316.47      303.99     49.99 o 
  -3   8   3       40.65       37.33     23.53 o 
  -2   8   3      557.63      472.51     51.52 o 
  -1   8   3      202.30      227.20     36.31 o 
   0   8   3      463.80      499.08     29.68 o 
   1   8   3       96.41      106.45     18.36 o 
   2   8   3      218.93      299.17     53.78 o 
   3   8   3      379.91      406.46     34.07 o 
   4   8   3      324.79      333.17     52.61 o 
   5   8   3       29.64       37.31     28.40 o 
  -6   9   3       34.69       -4.74     25.66 o 
  -5   9   3      190.01      165.76     45.54 o 
  -4   9   3        1.60       -8.21     20.99 o 
  -3   9   3      232.75      338.95     52.95 o 
  -2   9   3       53.89       31.57     20.77 o 
  -1   9   3      308.49      432.13     51.15 o 
   0   9   3       47.03       37.28     17.48 o 
   1   9   3       90.71       71.18     16.18 o 
   2   9   3      112.55      140.03     22.62 o 
   3   9   3       58.64       80.16     32.88 o 
   4   9   3      247.67      242.55     46.89 o 
   5   9   3       43.13       33.21     30.58 o 
  -6  10   3       15.86      -10.92     25.30 o 
  -5  10   3       81.33       80.64     35.83 o 
  -4  10   3      127.15      111.07     36.00 o 
  -3  10   3       24.94       -2.81     20.38 o 
  -2  10   3       55.89       82.58     29.56 o 
  -1  10   3      256.58      240.15     42.22 o 
   0  10   3      244.80      184.72     36.48 o 
   1  10   3      128.02      103.91     27.86 o 
   2  10   3       37.06       31.79     16.09 o 
   3  10   3       90.95      154.19     40.09 o 
   4  10   3        4.69       -5.47     24.81 o 
  -5  11   3       20.27       19.59     28.91 o 
  -4  11   3       33.48       47.21     31.54 o 
  -3  11   3      154.61       87.39     33.80 o 
  -2  11   3      141.94      146.32     40.43 o 
  -1  11   3       32.13       34.28     23.60 o 
   0  11   3      416.89      386.33     54.93 o 
   1  11   3        9.98       18.91     21.26 o 
   3  11   3       43.69       74.61     32.71 o 
  -3  12   3      122.69       86.98     37.23 o 
  -2  12   3       43.90       51.44     28.28 o 
  -1  12   3       53.84       52.99     26.65 o 
   0  12   3        5.37        9.73     19.39 o 
  -1 -14   4        0.13      -16.66     25.64 o 
   0 -14   4      272.66      379.28     60.64 o 
   1 -14   4       14.98      -27.70     23.41 o 
   2 -14   4       24.14       31.37     32.00 o 
  -3 -13   4      282.67      289.52     57.42 o 
  -2 -13   4       18.72        4.60     23.92 o 
  -1 -13   4      313.68      263.90     50.23 o 
   0 -13   4       52.15       58.46     30.24 o 
   1 -13   4      268.26      205.34     45.56 o 
   2 -13   4        5.60        3.83     21.43 o 
   3 -13   4      134.58      174.13     31.05 o 
   4 -13   4       64.78       31.26     21.80 o 
  -4 -12   4      402.24      368.37     64.08 o 
  -3 -12   4       38.51       35.05     27.43 o 
  -2 -12   4      101.98      176.05     41.13 o 
  -1 -12   4      101.52       72.46     29.46 o 
   0 -12   4      407.43      455.30     57.13 o 
   1 -12   4      274.82      265.89     47.43 o 
   2 -12   4      237.54      192.00     28.29 o 
   3 -12   4      107.74      163.68     28.23 o 
   4 -12   4      125.98      147.92     39.92 o 
   5 -12   4        6.05        7.04     17.15 o 
  -5 -11   4      209.10      245.26     50.40 o 
  -4 -11   4       10.09       -9.39     22.90 o 
  -3 -11   4      303.71      277.53     47.69 o 
  -2 -11   4       11.23       17.41     20.92 o 
  -1 -11   4      176.09      144.31     34.96 o 
   0 -11   4      106.50      147.68     35.56 o 
   1 -11   4        3.05        5.61     11.73 o 
   2 -11   4       88.68       83.60     19.62 o 
   3 -11   4       74.54       56.97     26.51 o 
   4 -11   4       85.07       58.87     22.04 o 
   5 -11   4       30.82       33.71     18.42 o 
  -6 -10   4      139.81      212.80     51.44 o 
  -5 -10   4       41.80       93.71     34.13 o 
  -4 -10   4      200.89      175.54     39.58 o 
  -3 -10   4      214.05      261.02     46.43 o 
  -2 -10   4       98.04       98.46     30.94 o 
  -1 -10   4       45.93       19.59     20.38 o 
   0 -10   4      195.16      194.25     35.85 o 
   1 -10   4       11.66       14.85     11.18 o 
   2 -10   4      146.12      144.56     23.27 o 
   3 -10   4       79.61       84.35     49.14 o 
   4 -10   4        9.69        1.31     12.96 o 
   5 -10   4      218.72      242.93     44.87 o 
   6 -10   4       20.69       11.33     16.36 o 
  -6  -9   4      152.34       98.51     35.61 o 
  -5  -9   4      175.01      113.13     33.87 o 
  -4  -9   4      582.26      506.09     56.36 o 
  -3  -9   4      153.34      143.08     33.77 o 
  -2  -9   4     1126.04     1043.00     65.73 o 
  -1  -9   4      837.68      992.89     62.17 o 
   0  -9   4     3683.47     3498.28    125.78 o 
   1  -9   4      957.46      968.77     56.60 o 
   2  -9   4      305.09      297.46     34.18 o 
   3  -9   4     1262.51     1267.97     52.76 o 
   4  -9   4     1537.28     1573.84     61.94 o 
   5  -9   4        0.28       -7.01     12.72 o 
   6  -9   4      271.27      229.45     49.77 o 
  -7  -8   4      120.67      172.49     43.53 o 
  -6  -8   4      317.36      304.28     53.21 o 
  -5  -8   4      316.72      392.31     54.20 o 
  -4  -8   4     1573.99     1622.49     85.65 o 
  -3  -8   4      519.90      539.89     52.00 o 
  -2  -8   4      708.39      822.77     55.00 o 
  -1  -8   4      885.12      838.34     53.79 o 
   0  -8   4      729.87      666.14     29.92 o 
   1  -8   4     1752.83     1811.56     52.48 o 
   2  -8   4     1029.70     1109.04     44.34 o 
   3  -8   4     3589.71     3373.30     82.10 o 
   4  -8   4       72.31      108.47     21.68 o 
   5  -8   4      646.83      635.36     47.53 o 
   6  -8   4       35.05       39.39     27.28 o 
   7  -8   4      322.44      428.91     69.77 o 
  -7  -7   4      353.94      417.46     62.77 o 
  -6  -7   4       73.42       42.49     24.60 o 
  -5  -7   4      223.91      200.26     37.81 o 
  -4  -7   4     1398.62     1384.35     76.26 o 
  -3  -7   4      525.96      524.37     44.33 o 
  -2  -7   4      174.84      152.11     28.69 o 
  -1  -7   4      512.35      529.01     64.83 o 
   0  -7   4     1388.18     1265.33     71.33 o 
   1  -7   4        2.00        5.92      7.10 o 
   2  -7   4     1168.31     1114.45     59.54 o 
   3  -7   4       34.46       36.36     23.23 o 
   4  -7   4     1027.53      989.57     80.96 o 
   5  -7   4      178.62      173.57     27.26 o 
   6  -7   4      148.93      161.69     43.21 o 
   7  -7   4       15.07       56.15     35.44 o 
  -7  -6   4      243.94      298.91     53.02 o 
  -6  -6   4       98.48       87.66     29.39 o 
  -5  -6   4      165.97       86.09     26.68 o 
  -4  -6   4       19.88        8.84     14.14 o 
  -3  -6   4     1381.08     1286.86     64.30 o 
  -2  -6   4       56.77       38.03     16.53 o 
  -1  -6   4     2298.62     2138.30     40.00 o 
   0  -6   4      935.12      943.79     30.43 o 
   1  -6   4      948.74     1001.55     21.23 o 
   2  -6   4       15.43        5.01      7.43 o 
   3  -6   4     1362.33     1428.65     50.61 o 
   4  -6   4      102.85      130.53     22.67 o 
   5  -6   4       22.86       73.33     26.97 o 
   6  -6   4        6.30        6.80     22.54 o 
   7  -6   4      154.13      264.56     59.12 o 
  -8  -5   4       81.98       81.39     32.22 o 
  -7  -5   4       33.13       41.86     24.40 o 
  -6  -5   4       91.17      114.94     28.71 o 
  -5  -5   4      154.56      139.49     29.97 o 
  -4  -5   4      524.24      580.78     44.64 o 
  -3  -5   4       29.71       48.25     17.07 o 
  -2  -5   4      121.02      120.71     22.03 o 
  -1  -5   4       33.25       29.69      6.18 o 
   0  -5   4     8703.49     8486.85     95.22 o 
   1  -5   4       76.03       93.00      7.83 o 
   2  -5   4      235.86      193.51     20.09 o 
   3  -5   4       35.33       82.02     16.09 o 
   4  -5   4      809.68      800.79     41.09 o 
   5  -5   4       40.99       47.45     21.92 o 
   6  -5   4      118.89      208.49     31.64 o 
   7  -5   4       62.60      129.47     28.47 o 
  -8  -4   4        1.05        6.27     22.85 o 
  -7  -4   4      293.13      251.10     44.16 o 
  -6  -4   4       15.18      -10.70     12.98 o 
  -5  -4   4     1396.09     1597.68     75.90 o 
  -4  -4   4      183.64      236.40     32.44 o 
  -3  -4   4     1121.19     1077.13     51.76 o 
  -2  -4   4      332.49      302.98     26.34 o 
  -1  -4   4     1848.34     2034.47     33.65 o 
   0  -4   4     3389.59     3561.47     75.01 o 
   1  -4   4      872.21      849.46     17.15 o 
   2  -4   4      689.17      726.35     29.67 o 
   3  -4   4     3294.30     3341.28     57.97 o 
   4  -4   4      920.35      983.41     69.79 o 
   5  -4   4      393.44      417.17     35.82 o 
   6  -4   4      107.79      129.61     24.22 o 
   7  -4   4      433.13      321.79     37.65 o 
   8  -4   4       39.78       44.92     33.26 o 
  -8  -3   4      174.34      174.69     41.11 o 
  -7  -3   4       72.52       51.44     23.05 o 
  -6  -3   4       12.71        0.65     16.29 o 
  -5  -3   4       90.64       80.06     22.32 o 
  -4  -3   4     3118.42     3300.35     94.66 o 
  -3  -3   4      370.12      368.00     28.16 o 
  -2  -3   4     1806.11     1836.55     56.99 o 
  -1  -3   4      399.88      461.34     13.59 o 
   0  -3   4    10304.62     9754.40     76.01 o 
   1  -3   4       18.91       28.04      4.57 o 
   2  -3   4     1177.91     1077.83     27.85 o 
   3  -3   4        6.23       -2.06      5.28 o 
   4  -3   4      602.67      639.22     32.13 o 
   5  -3   4      139.91      133.66     36.60 o 
   6  -3   4      219.79      167.30     24.14 o 
   7  -3   4      325.29      347.04     37.70 o 
   8  -3   4      157.77      114.44     37.81 o 
  -8  -2   4       28.19       45.80     23.72 o 
  -7  -2   4      595.50      588.79     52.46 o 
  -6  -2   4      379.72      263.71     38.76 o 
  -5  -2   4      177.29      166.63     28.78 o 
  -4  -2   4       10.77       19.09      7.60 o 
  -3  -2   4      113.30      109.15     10.66 o 
  -2  -2   4      198.35      228.95     12.71 o 
  -1  -2   4     2826.48     2817.72     41.01 o 
   0  -2   4      308.45      355.73     14.23 o 
   1  -2   4       65.77       58.51      7.18 o 
   2  -2   4      424.19      433.81     22.34 o 
   3  -2   4     2501.14     2204.57     51.21 o 
   4  -2   4      578.03      476.21     27.06 o 
   5  -2   4       99.91      147.14     31.25 o 
   6  -2   4       64.45       44.45     20.48 o 
   7  -2   4       57.46       33.19     21.81 o 
   8  -2   4      138.14      191.35     46.94 o 
  -7  -1   4       78.55       65.73     24.04 o 
  -6  -1   4      540.06      697.95     50.45 o 
  -5  -1   4        1.35        4.01      8.80 o 
  -4  -1   4     1198.69     1193.06     35.13 o 
  -3  -1   4       66.78       76.87      8.70 o 
  -2  -1   4      142.91      168.21     18.42 o 
  -1  -1   4     1833.81     1581.09     24.74 o 
   0  -1   4      681.62      693.67     17.70 o 
   1  -1   4      427.77      451.09     31.00 o 
   2  -1   4       46.30       61.56     15.08 o 
   3  -1   4     2349.97     2407.86     78.15 o 
   4  -1   4       24.95       30.62     13.29 o 
   5  -1   4      358.36      295.93     40.96 o 
   6  -1   4       22.76       30.84     20.34 o 
   7  -1   4      234.26      181.25     37.55 o 
   8  -1   4        1.08       -0.44     22.05 o 
  -6   0   4      442.04      509.89     31.56 o 
  -5   0   4      315.92      251.74     18.60 o 
  -4   0   4      477.38      438.78     35.65 o 
  -3   0   4      765.24      963.72     22.69 o 
  -2   0   4      406.65      370.91     27.58 o 
  -1   0   4      545.69      495.72     13.58 o 
   0   0   4     5531.25     5421.36     69.77 o 
   1   0   4       51.07       52.15     13.87 o 
   2   0   4        6.22        9.37      8.59 o 
   3   0   4       99.28      104.83     20.87 o 
   4   0   4      308.53      351.10     39.39 o 
   5   0   4       90.42       95.31     25.47 o 
   6   0   4       37.97       20.34     18.93 o 
   7   0   4        9.74       -2.93     20.67 o 
   8   0   4       16.02        4.62     20.94 o 
  -8   1   4       65.06       36.36     21.67 o 
  -7   1   4       67.38       11.35     17.16 o 
  -6   1   4      375.09      353.85     48.08 o 
  -5   1   4        4.38       10.72      7.18 o 
  -4   1   4      376.42      415.06     18.09 o 
  -3   1   4      692.00      658.00     17.82 o 
  -2   1   4      193.09      141.56     16.47 o 
  -1   1   4      575.19      534.38     21.42 o 
   0   1   4      434.30      375.62     18.83 o 
   1   1   4       24.13       -1.23      7.17 o 
   2   1   4       66.81       57.35     15.49 o 
   3   1   4      138.84      147.89     24.98 o 
   4   1   4        0.57       11.89     11.94 o 
   5   1   4       33.27       27.74     15.98 o 
   6   1   4        9.53        9.71     16.90 o 
   7   1   4      117.75      112.45     30.12 o 
  -8   2   4       69.21      105.70     32.59 o 
  -7   2   4      305.32      395.36     47.15 o 
  -6   2   4      557.12      534.33     65.84 o 
  -5   2   4      951.33     1027.47     65.13 o 
  -4   2   4      103.17       95.43     10.40 o 
  -3   2   4       10.85       23.13      5.06 o 
  -2   2   4      315.28      327.65     18.86 o 
  -1   2   4       19.05       26.80      7.79 o 
   0   2   4     2132.76     2193.07     47.00 o 
   1   2   4     1840.44     1730.54     62.56 o 
   2   2   4     1267.58     1116.18     53.41 o 
   3   2   4       17.10       26.58     13.75 o 
   4   2   4      629.37      678.10     48.03 o 
   5   2   4       14.86       -5.71     15.95 o 
   6   2   4      205.88      215.70     38.61 o 
   7   2   4        8.10       -4.31     20.58 o 
  -8   3   4       18.49       21.01     26.99 o 
  -7   3   4      146.83      145.09     27.39 o 
  -6   3   4      761.43      736.69     38.96 o 
  -5   3   4     1412.36     1385.16     48.94 o 
  -4   3   4      995.22     1118.61     40.87 o 
  -3   3   4     1537.71     1630.04     60.32 o 
  -2   3   4      446.51      422.01     22.68 o 
  -1   3   4     3436.36     3598.32     40.70 o 
   0   3   4     1168.25     1075.09     30.01 o 
   1   3   4       93.03       83.52     19.66 o 
   2   3   4       85.82      151.82     25.93 o 
   3   3   4      679.88      635.56     45.66 o 
   4   3   4       41.09       20.82     18.30 o 
   5   3   4      427.61      458.08     50.81 o 
   6   3   4       55.30       48.61     26.36 o 
   7   3   4      298.69      382.26     54.28 o 
  -8   4   4       31.50       32.68     27.14 o 
  -7   4   4      228.86      200.60     43.75 o 
  -6   4   4      474.56      559.14     39.87 o 
  -5   4   4      132.29      169.48     63.63 o 
  -4   4   4     1970.40     2067.55     57.02 o 
  -3   4   4      127.61      162.91     36.46 o 
  -2   4   4     1112.81     1103.72     39.65 o 
  -1   4   4      104.19      111.03      9.28 o 
   0   4   4     3167.77     3211.49     56.28 o 
   1   4   4      350.18      333.43     21.92 o 
   2   4   4      182.06      191.88     20.83 o 
   3   4   4      442.36      415.86     43.70 o 
   4   4   4      473.29      479.32     49.68 o 
   5   4   4       22.58        8.04     18.21 o 
   6   4   4       58.82       75.84     48.66 o 
   7   4   4       38.72       59.46     34.43 o 
  -8   5   4      342.53      225.17     52.05 o 
  -7   5   4      139.48      148.09     38.81 o 
  -6   5   4       41.67       25.61     19.97 o 
  -5   5   4      534.44      606.87     62.77 o 
  -4   5   4       82.06       79.39     26.35 o 
  -3   5   4      578.54      602.48     31.33 o 
  -2   5   4       12.31        0.58      8.07 o 
  -1   5   4     1079.51     1160.10     31.76 o 
   0   5   4      418.32      412.36     32.45 o 
   1   5   4      360.85      320.06     24.15 o 
   2   5   4       10.27        6.75     12.12 o 
   3   5   4     2103.62     2087.16     61.94 o 
   4   5   4       90.65      141.58     23.44 o 
   5   5   4       92.94       90.64     22.38 o 
   6   5   4        3.84      -19.25     23.77 o 
  -7   6   4      165.27      145.62     39.73 o 
  -6   6   4      134.71      104.29     33.65 o 
  -5   6   4      169.62      122.38     34.86 o 
  -4   6   4      782.16      840.40    108.49 o 
  -3   6   4       10.57        2.13     11.06 o 
  -2   6   4      348.50      383.58     61.41 o 
  -1   6   4        7.52       10.26      9.59 o 
   0   6   4      545.43      555.62     26.63 o 
   1   6   4        6.28        6.69     24.56 o 
   2   6   4      501.36      567.08     32.35 o 
   3   6   4      256.03      266.12     28.83 o 
   4   6   4      117.65       88.30     20.92 o 
   5   6   4       63.17       57.99     19.04 o 
   6   6   4       23.94        2.86     30.16 o 
  -7   7   4      107.76      107.03     40.89 o 
  -6   7   4        2.01       -1.38     21.98 o 
  -5   7   4      463.91      409.93     59.22 o 
  -4   7   4        4.35        3.21     12.76 o 
  -3   7   4      280.05      284.95     28.33 o 
  -2   7   4        0.04       27.16     16.80 o 
  -1   7   4      790.65      731.11     53.28 o 
   0   7   4       50.80       55.26     13.75 o 
   1   7   4       87.69       97.37     17.17 o 
   2   7   4      108.09       84.57     18.40 o 
   3   7   4       44.26       23.72     14.03 o 
   4   7   4      167.79      151.20     25.46 o 
   5   7   4        2.74        8.45     26.70 o 
   6   7   4       76.64       59.94     35.73 o 
  -7   8   4        8.89       -4.07     22.71 o 
  -6   8   4      163.52      211.56     50.28 o 
  -5   8   4       10.04       60.43     30.75 o 
  -4   8   4      648.63      666.57     71.05 o 
  -3   8   4       28.11       25.71     19.15 o 
  -2   8   4      350.70      308.64     45.22 o 
  -1   8   4      269.94      304.40     43.82 o 
   0   8   4     1738.15     1583.73     79.50 o 
   1   8   4      358.18      436.30     32.11 o 
   2   8   4      612.77      675.90     38.10 o 
   3   8   4      131.99      154.27     24.33 o 
   4   8   4      214.49      255.24     48.68 o 
   5   8   4       37.45       59.38     35.64 o 
  -6   9   4        0.36       41.98     32.32 o 
  -5   9   4      705.99      809.96     85.60 o 
  -4   9   4       25.16       30.77     24.35 o 
  -3   9   4      787.60      679.38     70.64 o 
  -2   9   4        1.09        2.76     16.22 o 
  -1   9   4      984.14      872.25     64.81 o 
   0   9   4      229.76      255.41     41.01 o 
   1   9   4      270.37      247.95     39.87 o 
   2   9   4      177.94      199.84     40.36 o 
   3   9   4      387.83      423.38     38.41 o 
   4   9   4      158.56      174.62     44.88 o 
  -5  10   4       73.28       79.26     33.19 o 
  -4  10   4      290.81      371.59     60.81 o 
  -3  10   4      134.93      128.84     37.77 o 
  -2  10   4      302.43      321.79     52.68 o 
  -1  10   4      181.72      145.01     34.84 o 
   0  10   4      248.60      207.71     40.14 o 
   1  10   4       64.78      102.69     29.22 o 
   2  10   4       66.96       43.87     22.01 o 
   3  10   4      135.36      175.56     42.54 o 
  -4  11   4       38.13       56.53     33.92 o 
  -3  11   4       23.64       47.60     28.32 o 
  -2  11   4       51.76       27.86     23.94 o 
  -1  11   4      115.38      145.25     38.66 o 
   0  11   4      120.88      143.44     37.65 o 
   1  11   4       33.11       69.94     27.74 o 
  -2  12   4       21.31       10.92     28.11 o 
  -1  12   4       59.96       71.05     31.96 o 
   0  12   4       23.28       13.90     24.60 o 
  -1 -14   5        0.09       24.26     25.49 o 
   0 -14   5      276.39      342.15     60.57 o 
   1 -14   5       29.17       51.11     32.80 o 
   2 -14   5       66.01      144.60     42.05 o 
  -3 -13   5      189.72      226.48     51.83 o 
  -2 -13   5        3.00       -5.64     22.13 o 
  -1 -13   5      239.06      280.44     51.66 o 
   0 -13   5        9.56       21.64     25.93 o 
   1 -13   5      129.11      162.25     40.62 o 
   2 -13   5       13.63       22.13     27.53 o 
   3 -13   5       26.57       14.46     18.00 o 
  -4 -12   5      169.25      231.83     50.28 o 
  -3 -12   5        2.68        1.31     23.75 o 
  -2 -12   5      210.51      156.63     38.93 o 
  -1 -12   5        4.39        5.76     20.48 o 
   0 -12   5      434.69      483.36     59.46 o 
   1 -12   5        3.48        5.91     21.91 o 
   2 -12   5      109.66      131.43     24.09 o 
   3 -12   5       47.13       19.34     17.80 o 
   4 -12   5       65.88       58.73     21.17 o 
  -5 -11   5       29.07       -1.62     22.37 o 
  -4 -11   5      124.29       99.96     32.59 o 
  -3 -11   5       68.26      122.33     34.74 o 
  -2 -11   5       26.15       33.99     22.83 o 
  -1 -11   5        2.32       -0.51     18.86 o 
   0 -11   5        3.44       14.65     19.56 o 
   1 -11   5        2.55        5.28     18.06 o 
   2 -11   5        4.28       -0.36     12.09 o 
   3 -11   5      110.17      131.82     24.46 o 
   4 -11   5        0.83       -3.27     14.14 o 
   5 -11   5        2.05       13.84     17.01 o 
  -6 -10   5        2.12      -27.79     20.05 o 
  -5 -10   5       42.45       30.16     25.59 o 
  -4 -10   5      173.29      155.59     38.15 o 
  -3 -10   5      198.59      167.50     36.94 o 
  -2 -10   5       13.66       -1.99     18.04 o 
  -1 -10   5      199.23      249.55     41.59 o 
   0 -10   5       64.41       77.47     27.91 o 
   1 -10   5      283.97      285.50     28.54 o 
   2 -10   5      311.94      306.18     31.39 o 
   3 -10   5      649.68      629.24     49.66 o 
   4 -10   5       23.53        5.89     13.60 o 
   5 -10   5      208.55      189.74     31.41 o 
   6 -10   5        0.65       14.12     18.14 o 
  -6  -9   5       69.27       96.84     33.31 o 
  -5  -9   5      628.93      637.11     67.86 o 
  -4  -9   5      653.71      675.70     58.80 o 
  -3  -9   5      792.89      926.80     65.85 o 
  -2  -9   5      899.13      959.72     63.86 o 
  -1  -9   5      539.59      556.86     52.46 o 
   0  -9   5     1998.05     1843.21     85.48 o 
   1  -9   5      390.43      398.09     30.89 o 
   2  -9   5      553.17      604.90     36.58 o 
   3  -9   5       33.92       48.41     16.22 o 
   4  -9   5      407.03      365.70     36.45 o 
   5  -9   5       22.98       20.78     16.44 o 
   6  -9   5      413.50      413.88     64.25 o 
  -7  -8   5       19.90       34.18     27.48 o 
  -6  -8   5      412.88      415.50     58.32 o 
  -5  -8   5      341.27      360.69     51.20 o 
  -4  -8   5     1287.01     1351.91     77.15 o 
  -3  -8   5     1077.51     1088.61     67.64 o 
  -2  -8   5      465.95      456.78     47.04 o 
  -1  -8   5     1051.64     1185.30     65.00 o 
   0  -8   5     1439.16     1377.35     42.44 o 
   1  -8   5     1532.73     1515.51     48.57 o 
   2  -8   5      530.51      528.67     35.51 o 
   3  -8   5      133.33      106.09     25.33 o 
   4  -8   5      766.49      760.13     44.70 o 
   5  -8   5      198.74      233.53     38.29 o 
   6  -8   5        0.08      -25.60     17.07 o 
   7  -8   5      156.75      285.30     47.86 o 
  -7  -7   5      670.13      817.35     70.47 o 
  -6  -7   5      113.15      122.52     32.46 o 
  -4  -7   5      770.49      691.90     53.53 o 
  -3  -7   5      826.81      710.68     52.07 o 
  -2  -7   5      412.32      436.13     43.50 o 
  -1  -7   5      707.16      704.24     47.50 o 
   0  -7   5     1425.50     1437.86     41.30 o 
   1  -7   5       12.83        1.32      7.97 o 
   2  -7   5      599.45      598.12     35.60 o 
   3  -7   5      648.44      700.20     38.65 o 
   4  -7   5     1642.08     1637.81     77.00 o 
   5  -7   5       13.74        1.80     13.29 o 
   6  -7   5       99.17      194.42     36.60 o 
   7  -7   5        0.33        5.99     21.06 o 
  -7  -6   5      196.23      261.26     46.07 o 
  -6  -6   5      109.57      140.36     32.32 o 
  -5  -6   5      156.36      209.58     36.27 o 
  -4  -6   5      490.64      505.15     44.79 o 
  -3  -6   5     1286.34     1103.50     60.50 o 
  -2  -6   5       39.60       32.56     15.88 o 
  -1  -6   5      662.96      581.04     16.71 o 
   0  -6   5     1175.41     1238.76     23.97 o 
   1  -6   5        3.95       13.94      6.54 o 
   2  -6   5        2.90       -0.66     13.63 o 
   3  -6   5      954.95      875.37     41.48 o 
   4  -6   5      163.18      164.87     20.36 o 
   5  -6   5      204.93      225.26     30.28 o 
   6  -6   5       46.72       62.29     21.17 o 
   7  -6   5       69.48       38.29     22.45 o 
  -8  -5   5      118.11      134.53     37.67 o 
  -7  -5   5       58.44       62.97     27.50 o 
  -6  -5   5      127.41      137.51     31.76 o 
  -5  -5   5       72.89      136.32     29.05 o 
  -4  -5   5      531.03      502.05     41.37 o 
  -3  -5   5      122.98      177.19     28.23 o 
  -2  -5   5        9.59        9.32     11.14 o 
  -1  -5   5      539.35      500.67     19.49 o 
   0  -5   5     3898.97     3747.73     66.81 o 
   1  -5   5        4.61        2.76      4.32 o 
   2  -5   5      783.81      760.62     33.81 o 
   3  -5   5       63.32       65.78     12.26 o 
   4  -5   5      469.04      483.94     29.56 o 
   5  -5   5      233.32      181.87     28.43 o 
   6  -5   5       65.77       59.81     19.46 o 
   7  -5   5       28.46       43.99     19.91 o 
  -8  -4   5       55.53       48.13     26.12 o 
  -7  -4   5      373.39      399.93     52.17 o 
  -6  -4   5        5.65       17.07     14.77 o 
  -5  -4   5      938.86      947.93     57.38 o 
  -4  -4   5      301.42      284.38     33.17 o 
  -3  -4   5     3929.99     4072.18    102.07 o 
  -2  -4   5       19.46       18.05      4.78 o 
  -1  -4   5     3273.70     3177.14     40.67 o 
   0  -4   5      184.06      201.37     12.40 o 
   1  -4   5     6691.23     6958.65     58.76 o 
   2  -4   5      243.23      236.46     36.11 o 
   3  -4   5     3061.74     3032.93     56.09 o 
   4  -4   5      202.07      150.55     20.80 o 
   5  -4   5      428.38      395.64     34.04 o 
   6  -4   5      157.61      211.60     28.22 o 
   7  -4   5      449.42      550.51     70.55 o 
  -7  -3   5      174.73      156.56     34.81 o 
  -6  -3   5      448.42      505.41     48.59 o 
  -5  -3   5      172.99      144.67     27.14 o 
  -4  -3   5     5480.28     5372.65    119.35 o 
  -3  -3   5      140.40      211.86     36.82 o 
  -2  -3   5     3915.98     4175.06     46.54 o 
  -1  -3   5      996.32      997.49     21.99 o 
   0  -3   5     9153.63     9165.75    132.08 o 
   1  -3   5     1132.71     1109.66     25.41 o 
   2  -3   5     2629.97     2783.19     60.44 o 
   3  -3   5      197.71      200.40     22.48 o 
   4  -3   5     1980.98     1807.13     64.93 o 
   5  -3   5       59.99       86.55     27.50 o 
   6  -3   5      152.67      197.67     39.44 o 
   7  -3   5      142.04      122.74     35.76 o 
  -7  -2   5      609.06      620.21     52.07 o 
  -6  -2   5       14.85       29.51     16.56 o 
  -5  -2   5      562.37      582.40     41.11 o 
  -4  -2   5       35.19       30.64      8.76 o 
  -3  -2   5     2101.86     2300.11     36.53 o 
  -2  -2   5     1070.75     1243.29     24.91 o 
  -1  -2   5     6582.75     6459.36     72.95 o 
   0  -2   5      570.21      678.98     19.14 o 
   1  -2   5      474.02      419.34     16.35 o 
   2  -2   5      575.41      528.53     26.71 o 
   4  -2   5      663.33      608.93     45.95 o 
   5  -2   5      150.51       98.46     27.21 o 
   6  -2   5       71.83       63.09     24.21 o 
   7  -2   5       76.86       73.64     28.98 o 
  -8  -1   5      412.18      411.48     59.14 o 
  -6  -1   5      291.54      235.53     33.70 o 
  -5  -1   5       24.54       12.29      7.73 o 
  -4  -1   5     1448.94     1470.27     32.79 o 
  -3  -1   5      748.98      758.62     21.07 o 
  -2  -1   5      736.45      923.21     29.54 o 
  -1  -1   5     1374.37     1581.66     27.62 o 
   0  -1   5     6027.70     6204.33     63.18 o 
   1  -1   5     1102.51     1053.86     26.27 o 
   2  -1   5      119.87       97.95     20.02 o 
   3  -1   5      457.63      476.53     37.65 o 
   4  -1   5      362.55      350.69     40.53 o 
   5  -1   5      305.86      395.36     47.74 o 
   6  -1   5      177.20      176.58     36.46 o 
   7  -1   5       86.95       57.01     29.34 o 
  -8   0   5        0.74       19.20     19.13 o 
  -7   0   5      344.74      307.07     45.71 o 
  -6   0   5      184.16       86.40     24.91 o 
  -5   0   5     1056.75     1088.84     31.47 o 
  -4   0   5      214.62      206.15     14.35 o 
  -3   0   5     1602.95     1520.02     30.32 o 
  -2   0   5     2288.62     2524.66     38.19 o 
  -1   0   5     1592.46     1777.93     29.24 o 
   0   0   5      102.76      104.39      9.71 o 
   1   0   5       89.44      102.40     20.14 o 
   2   0   5       39.80       49.80     15.86 o 
   3   0   5      600.44      568.60     40.45 o 
   4   0   5      197.64      242.79     34.40 o 
   5   0   5        0.75        6.49     14.94 o 
   6   0   5      193.60      158.40     34.11 o 
   7   0   5      110.83       93.69     28.62 o 
  -8   1   5      276.39      305.78     50.11 o 
  -7   1   5        3.90        1.74     16.32 o 
  -6   1   5       47.57       21.57     13.24 o 
  -5   1   5        2.94       12.53     10.93 o 
  -4   1   5      139.43      130.97     17.55 o 
  -3   1   5       37.37       45.06      6.41 o 
  -2   1   5       42.44       17.53      8.69 o 
  -1   1   5       20.47       27.44     10.12 o 
   0   1   5      986.93      926.30     31.99 o 
   1   1   5       52.86       37.91     15.01 o 
   2   1   5       73.67      104.87     22.27 o 
   3   1   5        7.15       18.11     14.04 o 
   4   1   5       94.18      110.95     27.38 o 
   5   1   5       65.65       32.00     18.50 o 
   6   1   5       61.17       58.63     23.53 o 
   7   1   5       49.03      106.01     30.77 o 
  -8   2   5       50.29      101.24     31.96 o 
  -7   2   5       20.04       51.26     22.78 o 
  -6   2   5        0.41       -7.35     10.93 o 
  -5   2   5       82.40       75.96     22.84 o 
  -4   2   5        2.96        4.92      8.83 o 
  -3   2   5       50.58       52.74     11.59 o 
  -2   2   5      621.54      581.33     26.73 o 
  -1   2   5      106.06       87.43     13.16 o 
   0   2   5      583.70      569.41     83.59 o 
   1   2   5      565.48      740.68     44.42 o 
   2   2   5      327.87      402.67     40.16 o 
   3   2   5        2.12       -4.82     12.18 o 
   4   2   5      785.16      744.31     55.80 o 
   5   2   5        0.11        9.03     17.41 o 
   6   2   5       24.27       31.50     22.97 o 
   7   2   5        1.89      -26.84     17.89 o 
  -7   3   5       97.53       98.00     23.77 o 
  -6   3   5        2.68       11.12     11.28 o 
  -5   3   5       33.47       18.22     11.63 o 
  -4   3   5     1671.95     1711.92     52.12 o 
  -3   3   5      330.95      365.38     53.28 o 
  -2   3   5       41.02       27.57      9.88 o 
  -1   3   5     2045.95     1998.62     45.44 o 
   0   3   5      214.32      228.92     30.16 o 
   1   3   5      646.58      612.05     42.90 o 
   2   3   5       20.68       31.37     14.62 o 
   3   3   5      867.34      868.11     56.09 o 
   4   3   5       72.83       62.39     23.89 o 
   5   3   5      254.15      314.35     46.24 o 
   6   3   5       11.70       24.62     22.25 o 
   7   3   5      225.24      315.49     53.57 o 
  -8   4   5      117.38       97.93     38.27 o 
  -7   4   5       49.28       24.86     24.98 o 
  -6   4   5       58.72       73.24     20.38 o 
  -5   4   5      982.81     1043.56    129.71 o 
  -4   4   5     2089.22     2003.25     58.46 o 
  -3   4   5      292.14      319.15     26.38 o 
  -2   4   5      138.48      127.67     17.35 o 
  -1   4   5       45.50       47.45      7.57 o 
   0   4   5     2209.70     2262.76     49.30 o 
   1   4   5      155.63      139.77     17.12 o 
   2   4   5      215.30      267.90     38.30 o 
   3   4   5        1.91        7.34     15.15 o 
   4   4   5       55.28       82.72     26.05 o 
   5   4   5       26.27       14.02     19.63 o 
   6   4   5      197.13      224.15     43.84 o 
  -8   5   5      186.55      246.40     54.28 o 
  -7   5   5       43.77       21.11     25.30 o 
  -6   5   5      106.67       77.02     23.35 o 
  -5   5   5      610.61      660.95     44.84 o 
  -4   5   5       48.71       61.65     17.20 o 
  -3   5   5     1254.35     1453.01     49.23 o 
  -2   5   5       19.06       19.26     13.46 o 
  -1   5   5      918.12      999.30     58.00 o 
   0   5   5       82.64       73.72     12.99 o 
   1   5   5      245.38      233.78     22.59 o 
   2   5   5       23.33       13.33     11.13 o 
   3   5   5      130.54      133.82     41.36 o 
   4   5   5      245.30      246.55     30.96 o 
   5   5   5        1.31        6.15     15.61 o 
   6   5   5        0.63       -5.24     22.02 o 
  -7   6   5      147.40       89.96     34.23 o 
  -6   6   5       11.40        9.93     24.33 o 
  -5   6   5      108.56       96.47     20.59 o 
  -4   6   5      113.14      127.39     44.29 o 
  -3   6   5       18.13       13.56     12.51 o 
  -2   6   5       17.95       16.19     11.47 o 
  -1   6   5      358.46      345.05     42.66 o 
   0   6   5        9.67       25.88     16.22 o 
   1   6   5        5.20        5.58     13.52 o 
   2   6   5       85.22       95.51     19.20 o 
   3   6   5       49.26       21.19     14.87 o 
   4   6   5      185.28      179.88     36.29 o 
   5   6   5        5.37       16.95     17.72 o 
   6   6   5        0.74      -19.15     26.19 o 
  -7   7   5       57.05      112.23     39.85 o 
  -6   7   5        1.50      -21.16     20.80 o 
  -5   7   5       14.23       39.56     28.35 o 
  -4   7   5        5.00       18.55     13.22 o 
  -3   7   5        2.61       -4.49     11.30 o 
  -2   7   5      335.00      329.68     46.92 o 
  -1   7   5      223.23      164.57     33.19 o 
   0   7   5       71.49       51.49     21.06 o 
   1   7   5        9.33        2.83     10.75 o 
   2   7   5        8.86        1.85     15.19 o 
   3   7   5       77.03       83.75     20.61 o 
   4   7   5      363.64      337.43     47.60 o 
   5   7   5        1.25        9.01     28.32 o 
  -6   8   5      147.42      162.71     48.54 o 
  -5   8   5        0.62      -25.10     21.01 o 
  -4   8   5      973.53     1134.78     81.71 o 
  -3   8   5       31.38       36.70     22.18 o 
  -2   8   5      169.41      172.22     37.14 o 
  -1   8   5      244.99      290.34     45.95 o 
   0   8   5      706.39      651.32     54.91 o 
   1   8   5      188.86      132.74     31.35 o 
   2   8   5      558.01      590.99    115.38 o 
   3   8   5      176.14      166.08     26.44 o 
   4   8   5       65.29       63.05     23.07 o 
  -6   9   5        0.31      -13.41     27.14 o 
  -5   9   5      516.83      598.88     80.16 o 
  -4   9   5       16.56        2.01     19.92 o 
  -3   9   5      744.72      584.33     67.06 o 
  -2   9   5        0.80       -5.66     18.28 o 
  -1   9   5      577.31      644.91     66.82 o 
   0   9   5       17.06       14.23     16.03 o 
   1   9   5      242.03      242.72     43.38 o 
   2   9   5      121.51      128.94     32.42 o 
   3   9   5      229.25      282.04     34.79 o 
   4   9   5       22.53       22.78     31.67 o 
  -5  10   5        0.08       44.79     33.82 o 
  -4  10   5      448.95      361.73     62.10 o 
  -3  10   5      103.72       65.97     29.95 o 
  -2  10   5      317.23      318.57     53.48 o 
  -1  10   5       29.09       23.36     18.81 o 
   0  10   5      383.81      286.25     48.83 o 
   1  10   5       86.87       80.04     30.43 o 
   2  10   5       45.32       54.40     24.91 o 
  -3  11   5       25.36       -0.22     24.50 o 
  -2  11   5       88.38      140.90     38.49 o 
  -1  11   5      184.48      130.00     36.80 o 
   0  11   5       74.62       85.09     34.33 o 
   1  11   5       25.35       33.80     25.18 o 
  -1 -14   6        8.01      -13.36     26.39 o 
   0 -14   6      154.52      148.47     42.80 o 
   1 -14   6       11.83       -5.98     24.09 o 
  -3 -13   6      190.34      246.18     52.44 o 
  -2 -13   6        4.09      -14.16     24.43 o 
  -1 -13   6       94.81      138.31     38.81 o 
   0 -13   6        2.44      -14.74     21.09 o 
   1 -13   6      101.89       88.44     36.60 o 
   2 -13   6       42.46       35.56     29.15 o 
   3 -13   6      111.98      106.26     28.31 o 
  -4 -12   6      168.86      128.86     42.92 o 
  -3 -12   6       15.60       16.34     25.15 o 
  -2 -12   6       81.07       72.26     31.52 o 
  -1 -12   6       60.98       21.06     22.42 o 
   0 -12   6      463.58      414.51     57.88 o 
   1 -12   6       66.15        9.08     22.47 o 
   2 -12   6      112.02      183.26     43.96 o 
   3 -12   6        1.49       10.25     15.94 o 
   4 -12   6       83.40       96.55     24.56 o 
  -5 -11   6       22.80        9.03     25.30 o 
  -4 -11   6       21.44       55.29     26.56 o 
  -3 -11   6        2.34       10.87     19.44 o 
  -2 -11   6      128.65      165.40     38.49 o 
  -1 -11   6       35.83       73.28     27.96 o 
   0 -11   6       51.10       48.85     26.53 o 
   1 -11   6       25.58       36.34     23.39 o 
   2 -11   6       43.27       20.79     15.09 o 
   3 -11   6        4.25       -2.60     13.86 o 
   4 -11   6       23.47       14.69     16.87 o 
   5 -11   6        1.25       18.48     17.40 o 
  -6 -10   6        8.51        6.37     27.09 o 
  -5 -10   6       45.54       40.74     25.20 o 
  -4 -10   6        1.84       15.61     20.92 o 
  -3 -10   6       45.89       28.71     20.80 o 
  -2 -10   6        2.69        2.37     16.00 o 
  -1 -10   6       72.40      126.25     31.98 o 
   0 -10   6       38.41       67.20     26.63 o 
   1 -10   6      132.44      105.92     19.24 o 
   2 -10   6       29.01       27.42     14.58 o 
   3 -10   6      139.09      117.99     32.05 o 
   4 -10   6       78.35       58.69     20.19 o 
   5 -10   6       39.46       36.54     19.23 o 
  -6  -9   6        3.97       -8.38     20.77 o 
  -5  -9   6        2.28      -16.53     16.66 o 
  -4  -9   6        0.25        7.09     19.20 o 
  -3  -9   6      771.77      691.53     57.74 o 
  -2  -9   6      193.34      171.04     33.12 o 
  -1  -9   6      415.63      423.22     47.72 o 
   0  -9   6      163.56      132.62     31.18 o 
   1  -9   6      201.98      202.09     24.60 o 
   2  -9   6      346.58      346.62     63.97 o 
   3  -9   6      120.49      112.29     21.70 o 
   4  -9   6      353.46      325.61     36.82 o 
   5  -9   6       19.36        9.01     16.04 o 
   6  -9   6      128.59      159.63     40.39 o 
  -7  -8   6       37.07       -1.19     24.84 o 
  -6  -8   6      224.45      252.36     48.25 o 
  -5  -8   6       19.12       11.04     18.50 o 
  -4  -8   6      983.10      936.26     67.18 o 
  -3  -8   6      393.51      387.97     46.75 o 
  -2  -8   6      126.17      140.68     30.62 o 
  -1  -8   6      686.27      634.35     50.14 o 
   0  -8   6      475.93      496.64     38.23 o 
   1  -8   6      402.49      444.85     28.97 o 
   2  -8   6        3.45       12.32     11.05 o 
   3  -8   6      397.43      372.88     35.02 o 
   4  -8   6        1.31        1.42     10.77 o 
   5  -8   6        3.73        5.38     13.12 o 
   6  -8   6       14.72        8.42     18.03 o 
  -7  -7   6      147.75       98.46     34.30 o 
  -6  -7   6      102.73       80.35     31.25 o 
  -5  -7   6      697.63      674.20     56.00 o 
  -4  -7   6      390.44      443.73     49.94 o 
  -3  -7   6      839.67      846.47     56.63 o 
  -2  -7   6      303.90      322.78     38.95 o 
  -1  -7   6      236.06      219.60     33.51 o 
   0  -7   6      328.32      309.58     14.79 o 
   1  -7   6      145.08      158.28     15.56 o 
   2  -7   6       90.71       67.00     12.19 o 
   3  -7   6       19.99       25.70     11.04 o 
   4  -7   6        2.48        3.33      9.34 o 
   5  -7   6      183.04      168.33     22.09 o 
   6  -7   6       87.82       97.71     26.16 o 
   7  -7   6        2.03      -18.58     17.34 o 
  -7  -6   6        7.83        0.61     17.04 o 
  -6  -6   6       57.02       11.96     19.73 o 
  -5  -6   6       95.92       70.01     23.68 o 
  -4  -6   6      473.36      493.28     47.55 o 
  -3  -6   6      219.87      253.18     34.98 o 
  -2  -6   6        2.10       -4.50      9.42 o 
  -1  -6   6      233.49      209.39     13.86 o 
   0  -6   6      731.94      707.59     19.03 o 
   1  -6   6       75.75       81.62      8.83 o 
   2  -6   6      162.69      217.63     52.88 o 
   3  -6   6        2.33       -1.46      7.42 o 
   4  -6   6      434.13      409.98     29.26 o 
   5  -6   6       91.83       82.72     20.31 o 
   6  -6   6        0.94       -7.16     13.00 o 
   7  -6   6       58.76       76.35     26.61 o 
  -8  -5   6        4.95       28.13     25.47 o 
  -7  -5   6      391.57      394.03     51.73 o 
  -6  -5   6       31.29       48.18     20.72 o 
  -5  -5   6        7.78      -15.20     13.15 o 
  -4  -5   6      525.87      490.98     41.86 o 
  -3  -5   6      265.40      297.36     34.62 o 
  -2  -5   6      265.21      239.52     21.68 o 
  -1  -5   6        3.32       -0.72      4.92 o 
   0  -5   6      477.96      466.86     26.02 o 
   1  -5   6       93.85      110.15     11.00 o 
   2  -5   6      294.01      224.18     17.87 o 
   3  -5   6       39.19       34.27     10.05 o 
   4  -5   6      968.87     1019.37     37.57 o 
   5  -5   6       42.10       42.70     15.83 o 
   6  -5   6      285.30      274.96     33.69 o 
   7  -5   6       23.14       11.57     24.50 o 
  -7  -4   6      591.52      644.18     59.92 o 
  -6  -4   6      202.55      203.36     33.05 o 
  -5  -4   6      300.78      294.75     37.26 o 
  -4  -4   6      527.82      483.94     38.49 o 
  -3  -4   6     1513.63     1597.02     64.93 o 
  -2  -4   6       26.22       34.61      6.45 o 
  -1  -4   6     1831.34     1931.69     34.09 o 
   0  -4   6       87.89       78.31      9.21 o 
   1  -4   6      930.37      886.11     24.66 o 
   2  -4   6        0.51        2.75      9.25 o 
   3  -4   6     2355.59     2177.39     84.01 o 
   4  -4   6       23.96       41.98     21.52 o 
   5  -4   6      260.76      352.29     47.86 o 
   6  -4   6      109.30      137.75     35.54 o 
   7  -4   6      165.20      127.41     36.92 o 
  -6  -3   6      818.63      692.19     49.60 o 
  -5  -3   6      174.72      175.59     28.42 o 
  -4  -3   6     2390.75     2498.47     69.42 o 
  -3  -3   6      205.57      203.80     24.55 o 
  -2  -3   6     1433.68     1604.99     30.40 o 
  -1  -3   6      151.87      177.52     12.95 o 
   0  -3   6     3732.04     3829.02     50.64 o 
   1  -3   6      237.79      255.27     15.60 o 
   2  -3   6     1279.01     1235.19     42.83 o 
   3  -3   6      166.30      152.47     29.56 o 
   4  -3   6      719.67      676.96     51.95 o 
   5  -3   6       50.91       47.16     23.07 o 
   6  -3   6      156.20      175.25     41.42 o 
   7  -3   6       35.86       44.52     28.59 o 
  -8  -2   6      224.82      201.83     43.07 o 
  -7  -2   6      368.16      369.99     54.40 o 
  -6  -2   6        6.98        8.23     16.92 o 
  -5  -2   6      813.43      775.49     34.83 o 
  -4  -2   6       58.88       73.58     10.29 o 
  -3  -2   6     3538.76     3801.94     51.25 o 
  -2  -2   6      600.07      677.80     22.87 o 
  -1  -2   6     3978.95     4135.20     50.92 o 
   0  -2   6        2.94       -1.19      4.71 o 
   1  -2   6     4184.26     4144.58     56.37 o 
   2  -2   6      431.54      539.96     40.56 o 
   3  -2   6     1129.95     1074.79     59.14 o 
   4  -2   6      146.02      108.77     27.67 o 
   5  -2   6      128.63      116.37     29.70 o 
   6  -2   6      107.82       92.55     30.16 o 
   7  -2   6       78.69       65.80     32.20 o 
  -8  -1   6      500.40      547.42     64.76 o 
  -7  -1   6       47.02       27.72     21.28 o 
  -6  -1   6      549.85      510.50     55.22 o 
  -5  -1   6       15.12       25.66     17.79 o 
  -4  -1   6     3275.08     3391.60     51.70 o 
  -3  -1   6       70.73      100.76     10.40 o 
  -2  -1   6      529.21      621.09     18.95 o 
  -1  -1   6      795.81      707.09     20.69 o 
   0  -1   6     1786.84     1801.16     34.63 o 
   1  -1   6     2303.92     2422.93     56.25 o 
   2  -1   6     1001.07     1113.04     55.20 o 
   3  -1   6      772.65      828.89     49.63 o 
   4  -1   6      799.62      730.07     51.61 o 
   5  -1   6      133.22       94.46     26.53 o 
   6  -1   6      247.63      302.64     48.03 o 
   7  -1   6       33.26       41.40     25.93 o 
  -8   0   6       36.63       53.84     25.95 o 
  -7   0   6      559.18      553.71     61.68 o 
  -6   0   6        0.58        3.22     16.27 o 
  -5   0   6      223.59      245.28     24.82 o 
  -4   0   6        1.84       -9.57      7.61 o 
  -3   0   6     1482.94     1734.07     40.33 o 
  -2   0   6      491.80      490.80     16.32 o 
  -1   0   6     1725.02     1645.00     31.06 o 
   0   0   6      173.90      215.44     38.55 o 
   1   0   6      898.33      905.10     48.95 o 
   2   0   6        1.03       10.80     13.07 o 
   3   0   6      684.82      782.00     51.03 o 
   4   0   6       22.36        9.73     16.10 o 
   5   0   6       61.33       32.42     19.46 o 
   6   0   6       86.98       68.95     26.75 o 
   7   0   6      127.62      155.71     37.04 o 
  -8   1   6      121.83      115.89     34.67 o 
  -7   1   6        3.80       18.11     16.20 o 
  -6   1   6      103.51      156.21     23.09 o 
  -5   1   6       51.83       35.98     16.93 o 
  -4   1   6      913.22      986.17     38.62 o 
  -3   1   6        1.07       15.85     13.10 o 
  -2   1   6        2.92       16.82      8.11 o 
  -1   1   6      318.54      460.26     36.07 o 
   0   1   6     1624.96     1512.49     62.82 o 
   1   1   6       16.44       31.74     15.52 o 
   2   1   6      127.70      112.04     24.06 o 
   3   1   6      123.77      123.22     27.43 o 
   4   1   6      244.26      278.82     41.42 o 
   5   1   6       17.76        7.41     15.98 o 
   6   1   6       13.59       20.02     20.09 o 
   7   1   6       73.03      190.77     43.16 o 
  -8   2   6       16.88       15.81     22.49 o 
  -7   2   6      270.60      333.38     48.76 o 
  -6   2   6      138.36      112.99     20.14 o 
  -5   2   6      246.57      273.43     36.22 o 
  -4   2   6      103.57       91.34     16.48 o 
  -3   2   6      152.81      116.27     17.14 o 
  -2   2   6       16.01        4.37      7.54 o 
  -1   2   6     1244.72     1173.49     39.55 o 
   0   2   6     1176.31     1196.59     41.26 o 
   1   2   6      352.41      378.05     38.83 o 
   2   2   6      572.04      604.84     46.09 o 
   3   2   6      249.41      254.82     39.27 o 
   4   2   6      421.51      453.56     51.95 o 
   5   2   6        5.68        3.95     17.29 o 
   6   2   6      150.31       72.77     29.41 o 
   7   2   6        0.45      -30.43     20.29 o 
  -7   3   6      165.10      202.58     62.73 o 
  -6   3   6        1.71        5.02     19.21 o 
  -5   3   6      315.35      267.01     41.37 o 
  -4   3   6      390.72      395.18     30.82 o 
  -3   3   6      120.47      134.82     19.05 o 
  -2   3   6       57.43       37.11     12.13 o 
  -1   3   6      589.37      621.99     31.40 o 
   0   3   6      439.49      454.04     38.83 o 
   1   3   6     1109.65     1083.65     60.30 o 
   2   3   6        2.26       22.42     14.79 o 
   3   3   6      623.28      710.66     55.54 o 
   4   3   6       10.53       14.11     18.91 o 
   5   3   6      195.67      165.42     38.64 o 
   6   3   6        2.81       21.84     23.58 o 
  -7   4   6      104.33       72.25     21.73 o 
  -6   4   6       68.05       84.84     19.61 o 
  -5   4   6       42.98       43.76     15.52 o 
  -4   4   6      159.03      191.59     24.13 o 
  -3   4   6      230.70      240.85     25.54 o 
  -2   4   6     1001.57      964.85     40.65 o 
  -1   4   6      331.34      397.12     42.75 o 
   0   4   6      636.15      688.60     37.65 o 
   1   4   6        1.09       12.00      9.68 o 
   2   4   6      351.69      418.24     49.65 o 
   3   4   6       12.26       52.32     22.59 o 
   4   4   6      197.10      221.39     42.20 o 
   5   4   6       21.72       21.04     23.94 o 
   6   4   6       97.75       43.33     27.65 o 
  -7   5   6      113.61      213.86     46.63 o 
  -6   5   6       75.39      117.19     26.34 o 
  -5   5   6       63.76       53.32     16.68 o 
  -4   5   6     1482.88     1539.67     55.30 o 
  -3   5   6       93.97       58.85     16.31 o 
  -2   5   6       15.41       15.48     17.25 o 
  -1   5   6      241.62      230.54     36.53 o 
   0   5   6      218.95      238.46     37.67 o 
   1   5   6      216.23      232.90     24.46 o 
   2   5   6       46.47       41.58     16.25 o 
   3   5   6      255.37      305.32     33.45 o 
   4   5   6       81.01       85.23     21.95 o 
   5   5   6        3.72        1.86     16.32 o 
   6   5   6       44.19       36.82     21.22 o 
  -7   6   6        1.47       11.28     23.85 o 
  -6   6   6       10.74       30.91     26.39 o 
  -5   6   6      233.55      207.96     43.21 o 
  -4   6   6      130.03      146.92     29.84 o 
  -3   6   6       86.55       77.65     21.86 o 
  -2   6   6       48.69       42.25     15.66 o 
  -1   6   6      180.59      123.18     28.93 o 
   0   6   6       18.87       14.07     16.68 o 
   1   6   6        4.96        5.23     16.92 o 
   2   6   6      142.19      111.44     21.69 o 
   3   6   6        0.01       -5.22     13.62 o 
   4   6   6       24.02       16.75     16.60 o 
   5   6   6       11.36        3.34     17.42 o 
  -6   7   6       28.45        8.98     23.82 o 
  -5   7   6       41.83       60.33     31.04 o 
  -4   7   6       13.54        7.57     27.16 o 
  -3   7   6       84.26       71.65     33.75 o 
  -2   7   6      113.14       88.97     26.17 o 
  -1   7   6      142.22      182.58     35.64 o 
   0   7   6       11.39       17.12     17.36 o 
   1   7   6       27.94       10.41     16.83 o 
   2   7   6       18.03       -7.31     16.78 o 
   3   7   6       17.48       11.90     15.40 o 
   4   7   6        0.10        0.03     16.60 o 
  -6   8   6       44.75       67.76     36.75 o 
  -5   8   6        6.91       -0.22     23.29 o 
  -4   8   6      191.15      203.57     45.63 o 
  -3   8   6        5.06        4.70     16.27 o 
  -2   8   6      149.31       97.01     30.41 o 
  -1   8   6        0.93       -2.78     15.78 o 
   0   8   6      394.79      364.44     51.88 o 
   1   8   6       43.07       29.85     20.75 o 
   2   8   6      157.71      134.46     34.38 o 
   3   8   6        5.72       -3.39     20.09 o 
   4   8   6      192.15      255.76     48.79 o 
  -5   9   6      182.32      129.25     44.04 o 
  -4   9   6      100.95      127.73     41.42 o 
  -3   9   6      128.18      140.99     37.79 o 
  -2   9   6        7.58       -0.29     16.66 o 
  -1   9   6      118.27      138.11     35.95 o 
   0   9   6       21.23       -2.11     16.99 o 
   1   9   6       18.82       23.22     21.57 o 
   2   9   6       15.53       -0.48     18.04 o 
   3   9   6      176.03      118.04     37.19 o 
  -4  10   6      432.33      307.07     59.51 o 
  -3  10   6        4.44        3.80     20.89 o 
  -2  10   6      165.33      185.05     45.66 o 
  -1  10   6        6.81      -23.36     17.70 o 
   0  10   6      105.80      157.79     38.78 o 
   1  10   6        3.87      -11.91     19.42 o 
   2  10   6       29.28       -2.52     19.54 o 
  -2  11   6       20.84        4.72     26.51 o 
  -1  11   6       92.77       92.28     36.89 o 
   0 -14   7      183.32      225.46     54.86 o 
  -3 -13   7      164.16      106.30     39.39 o 
  -2 -13   7        5.39       14.60     24.77 o 
  -1 -13   7      277.55      283.22     54.74 o 
   0 -13   7        2.71       11.21     24.77 o 
   1 -13   7       69.17       49.12     31.93 o 
   2 -13   7       33.22       58.51     30.87 o 
   3 -13   7      286.89      215.27     51.03 o 
  -4 -12   7       69.35       90.11     36.94 o 
  -3 -12   7        9.38       30.46     22.30 o 
  -2 -12   7      158.03      137.41     38.23 o 
  -1 -12   7        0.29        4.96     21.72 o 
   0 -12   7      275.15      308.84     55.56 o 
   1 -12   7       63.11       41.06     27.55 o 
   2 -12   7      133.79      140.36     41.13 o 
   3 -12   7       18.38       19.59     17.91 o 
   4 -12   7      118.05       91.68     41.80 o 
  -5 -11   7       80.75       53.41     28.66 o 
  -4 -11   7      150.28      112.81     37.79 o 
  -3 -11   7       70.94       70.88     29.32 o 
  -2 -11   7        9.66       17.38     20.29 o 
  -1 -11   7      153.80      148.11     37.94 o 
   0 -11   7        2.30      -15.25     17.21 o 
   1 -11   7      417.20      438.16     57.91 o 
   2 -11   7       18.00       27.06     15.37 o 
   3 -11   7      272.57      243.04     32.21 o 
   4 -11   7       11.89       27.91     30.09 o 
  -5 -10   7        2.80       27.86     23.63 o 
  -4 -10   7      715.70      686.45     69.99 o 
  -3 -10   7       32.76       33.29     19.73 o 
  -2 -10   7      220.36      204.01     38.42 o 
  -1 -10   7       82.05      178.08     36.27 o 
   0 -10   7      487.00      454.72     54.83 o 
   1 -10   7       25.66       17.55     20.19 o 
   2 -10   7      411.41      472.34     59.22 o 
   3 -10   7      129.23      108.39     17.60 o 
   4 -10   7      102.16      146.40     21.68 o 
   5 -10   7       15.95       10.18     15.27 o 
  -6  -9   7        0.35       12.90     23.77 o 
  -5  -9   7       39.23       54.01     26.90 o 
  -4  -9   7      154.51       89.65     28.49 o 
  -3  -9   7      128.74      140.68     32.97 o 
  -2  -9   7        8.93        1.02     15.06 o 
  -1  -9   7     1080.82     1156.35     72.72 o 
   0  -9   7        1.97        9.73     15.52 o 
   1  -9   7      145.16      151.97     17.41 o 
   2  -9   7       45.78       49.00     12.19 o 
   3  -9   7      294.40      308.51     26.33 o 
   4  -9   7       29.89       24.67     13.00 o 
   5  -9   7       43.55       32.74     15.96 o 
   6  -9   7       36.50       69.41     32.29 o 
  -6  -8   7      112.04       80.11     32.37 o 
  -5  -8   7        6.22       -6.37     18.69 o 
  -4  -8   7        2.22       36.10     20.46 o 
  -3  -8   7      137.79      168.76     35.44 o 
  -2  -8   7       81.02       46.38     20.92 o 
  -1  -8   7      475.06      519.95     29.72 o 
   0  -8   7      381.78      445.24     25.74 o 
   1  -8   7       33.99       24.07     14.12 o 
   2  -8   7       95.20      114.86     16.30 o 
   3  -8   7      472.35      395.91     27.98 o 
   4  -8   7       88.14       92.21     17.22 o 
   5  -8   7       63.62       63.04     16.63 o 
   6  -8   7       51.23       37.19     21.10 o 
  -7  -7   7      166.96      268.74     50.06 o 
  -6  -7   7       24.44       24.69     22.34 o 
  -5  -7   7      177.32      161.52     35.93 o 
  -4  -7   7      165.42      210.23     37.55 o 
  -3  -7   7      840.77      834.41     58.42 o 
  -2  -7   7        1.05       -2.70      8.52 o 
  -1  -7   7      210.71      216.81     39.51 o 
   0  -7   7      267.79      267.21     17.49 o 
   1  -7   7      182.48      166.70     16.59 o 
   2  -7   7       39.78       23.61     12.13 o 
   3  -7   7       23.08       30.41     11.20 o 
   4  -7   7      143.39      140.43     20.13 o 
   5  -7   7       17.82       19.33     13.06 o 
   6  -7   7       73.25       60.50     22.61 o 
  -7  -6   7        5.30        9.73     19.00 o 
  -6  -6   7        1.70      -14.91     14.40 o 
  -5  -6   7       64.43       52.12     22.51 o 
  -4  -6   7     1262.83     1308.86     70.81 o 
  -3  -6   7       60.45       21.74     17.12 o 
  -2  -6   7      677.76      791.48     56.82 o 
  -1  -6   7       15.64       13.10      6.90 o 
   0  -6   7      107.80      111.01     12.36 o 
   1  -6   7        3.58        1.25      8.89 o 
   2  -6   7      135.94      122.93     15.42 o 
   3  -6   7      138.94      153.79     28.67 o 
   4  -6   7        1.88        6.35      9.88 o 
   5  -6   7       79.40       60.88     17.83 o 
   6  -6   7       25.25       51.57     30.58 o 
  -7  -5   7      148.06      164.60     37.14 o 
  -6  -5   7      136.38      120.05     28.25 o 
  -5  -5   7       45.49       38.20     19.39 o 
  -4  -5   7      248.13      252.50     36.22 o 
  -3  -5   7      178.76      173.97     23.07 o 
  -2  -5   7      719.02      770.11     34.03 o 
  -1  -5   7     1016.25     1095.37     27.99 o 
   0  -5   7      542.32      555.23     20.66 o 
   1  -5   7      532.57      518.83     21.10 o 
   2  -5   7      426.50      482.91     30.99 o 
   3  -5   7      353.66      325.36     43.58 o 
   4  -5   7       23.70       30.07     15.39 o 
   5  -5   7      334.72      357.20     52.73 o 
   6  -5   7      134.34      173.77     40.84 o 
   7  -5   7        2.89       18.67     24.91 o 
  -6  -4   7      956.94      874.17     58.80 o 
  -5  -4   7       34.16       32.61     17.48 o 
  -4  -4   7     1075.96     1029.51     42.43 o 
  -3  -4   7       20.56       19.05     10.33 o 
  -2  -4   7       95.53       95.93     10.23 o 
  -1  -4   7     1257.21     1200.59     29.14 o 
   0  -4   7      490.70      487.01     19.70 o 
   1  -4   7      248.71      273.60     17.34 o 
   2  -4   7        0.52        4.18     10.89 o 
   3  -4   7     1173.75     1120.35     71.33 o 
   4  -4   7      118.41      100.81     29.54 o 
   5  -4   7      671.74      651.32     66.57 o 
   6  -4   7       14.48       20.02     22.27 o 
   7  -4   7      158.08      307.38     59.75 o 
  -8  -3   7       38.90       12.88     23.17 o 
  -7  -3   7      272.52      210.21     42.80 o 
  -6  -3   7      733.88      702.21     59.77 o 
  -5  -3   7      345.72      363.19     64.44 o 
  -4  -3   7     1485.60     1569.83     49.84 o 
  -3  -3   7     1174.54     1293.27     30.21 o 
  -2  -3   7      843.55      817.27     37.16 o 
  -1  -3   7       65.12       61.25      9.22 o 
   0  -3   7     1150.98     1030.61     28.00 o 
   1  -3   7      160.19      186.50     15.34 o 
   2  -3   7      136.50      130.18     19.37 o 
   3  -3   7        2.09       11.52     16.58 o 
   4  -3   7      434.49      487.96     53.41 o 
   5  -3   7      202.98      189.00     39.82 o 
   6  -3   7      353.94      383.59     56.99 o 
   7  -3   7       40.98       55.10     33.51 o 
  -8  -2   7      184.93      144.72     38.81 o 
  -7  -2   7      213.11      178.03     39.41 o 
  -6  -2   7        0.78        1.96     16.44 o 
  -4  -2   7      143.63      189.89     32.94 o 
  -3  -2   7     1264.67     1372.56     44.25 o 
  -2  -2   7        8.36        7.88      5.64 o 
  -1  -2   7     1546.97     1508.44     32.45 o 
   0  -2   7       28.42       31.29      7.95 o 
   1  -2   7      980.04     1013.41     47.77 o 
   2  -2   7      351.49      399.76     40.50 o 
   3  -2   7     1322.50     1383.38     67.37 o 
   4  -2   7        7.61       17.09     16.85 o 
   5  -2   7        2.94       25.59     19.00 o 
   6  -2   7       69.51       85.82     27.99 o 
   7  -2   7       48.11       22.95     23.34 o 
  -8  -1   7      260.33      242.53     48.88 o 
  -7  -1   7      317.97      338.95     52.49 o 
  -6  -1   7      153.23      139.01     34.67 o 
  -5  -1   7        3.98        3.78     15.57 o 
  -4  -1   7      935.74      888.41     35.89 o 
  -3  -1   7       34.27       43.65      8.29 o 
  -2  -1   7     1834.14     1821.34     36.35 o 
  -1  -1   7      142.43      137.21     15.84 o 
   0  -1   7      950.25     1084.34     29.29 o 
   1  -1   7       30.83       34.27     10.93 o 
   2  -1   7     1474.17     1343.68     65.32 o 
   3  -1   7      103.83       75.19     24.69 o 
   4  -1   7      646.50      646.41     51.20 o 
   5  -1   7        2.90      -18.52     13.24 o 
   6  -1   7      138.09      106.86     32.46 o 
   7  -1   7       18.81       31.40     25.32 o 
  -8   0   7       29.57       19.37     23.17 o 
  -7   0   7      562.40      573.13     63.28 o 
  -6   0   7      110.45       64.74     24.09 o 
  -5   0   7      657.96      719.82     36.60 o 
  -4   0   7      450.03      461.10     28.88 o 
  -3   0   7      663.34      668.86     66.13 o 
  -2   0   7        1.14        1.74      5.22 o 
  -1   0   7     1906.43     1996.07     37.68 o 
   0   0   7       79.19       77.28     14.19 o 
   1   0   7      313.73      270.20     35.03 o 
   2   0   7      274.76      256.93     37.14 o 
   3   0   7      729.22      754.55     54.13 o 
   4   0   7      141.26      143.85     31.21 o 
   5   0   7      249.38      276.01     45.32 o 
   6   0   7       15.70       12.90     20.84 o 
  -8   1   7       27.00       30.04     23.97 o 
  -7   1   7       24.90        8.28     20.19 o 
  -6   1   7      214.99      191.35     36.82 o 
  -5   1   7       30.61       22.09     12.62 o 
  -4   1   7     1213.58     1236.69     88.73 o 
  -3   1   7       12.86       26.92     10.64 o 
  -2   1   7      514.64      469.94     26.72 o 
  -1   1   7      766.43      759.50     48.33 o 
   0   1   7     1998.00     1938.42     54.34 o 
   1   1   7        4.35        0.58     14.91 o 
   2   1   7      343.98      323.29     40.55 o 
   3   1   7      151.14      111.39     28.28 o 
   4   1   7       40.47       47.47     23.39 o 
   5   1   7      190.33      137.82     35.83 o 
   6   1   7       92.98      155.71     40.62 o 
  -8   2   7      106.49       84.25     29.44 o 
  -7   2   7      354.80      447.84     59.51 o 
  -6   2   7        0.32       11.87     14.72 o 
  -5   2   7      507.34      530.24     45.34 o 
  -4   2   7        2.91        9.12     12.92 o 
  -3   2   7     1037.45      982.41     86.67 o 
  -2   2   7      456.62      545.34     42.46 o 
  -1   2   7      415.44      452.80     28.73 o 
   0   2   7      568.11      605.40     32.48 o 
   1   2   7     1559.28     1764.16     79.60 o 
   2   2   7      525.00      528.94     53.07 o 
   4   2   7       84.27       92.16     29.08 o 
   5   2   7       30.48       30.36     25.03 o 
   6   2   7      129.70      212.12     43.75 o 
  -7   3   7        5.08        8.62     16.25 o 
  -6   3   7      455.47      468.85     57.36 o 
  -5   3   7      281.39      239.83     40.38 o 
  -4   3   7     1584.24     1541.05     54.25 o 
  -3   3   7      264.17      307.44     35.27 o 
  -2   3   7      840.19      930.20     40.46 o 
  -1   3   7       18.38       20.47     13.85 o 
   0   3   7      387.35      376.06     44.25 o 
   1   3   7      252.25      290.94     41.11 o 
   2   3   7       82.58      109.62     27.91 o 
   3   3   7      836.12      872.64     65.39 o 
   4   3   7      115.57       -7.31     16.29 o 
   5   3   7      119.25       76.48     30.75 o 
   6   3   7       19.65       35.73     28.42 o 
  -7   4   7      340.35      481.78     50.51 o 
  -6   4   7      272.12      292.22     38.86 o 
  -5   4   7      124.14      112.13     21.57 o 
  -4   4   7      429.93      401.43     39.81 o 
  -3   4   7       15.01       11.36     12.08 o 
  -2   4   7      760.96      771.15     39.56 o 
  -1   4   7     1227.16     1109.72     62.25 o 
   0   4   7      522.25      435.62     48.10 o 
   1   4   7      220.52      228.97     38.06 o 
   2   4   7      236.30      200.69     37.84 o 
   3   4   7       60.43       62.44     26.82 o 
   4   4   7      187.49      154.70     36.00 o 
   5   4   7        5.44       18.04     23.48 o 
  -7   5   7        2.38       10.05     25.44 o 
  -6   5   7        3.88       17.67     15.66 o 
  -5   5   7       13.67        8.77     14.63 o 
  -4   5   7       33.27       12.15     12.34 o 
  -3   5   7      107.62      122.34     32.17 o 
  -2   5   7       16.42       -3.11     14.36 o 
  -1   5   7      325.85      329.90     45.85 o 
   0   5   7      334.17      339.82     46.51 o 
   1   5   7       84.63      127.27     32.17 o 
   2   5   7       99.65      114.76     22.12 o 
   3   5   7       74.47       27.87     16.58 o 
   4   5   7       13.35       19.99     33.34 o 
   5   5   7       24.67       42.53     19.84 o 
  -6   6   7        1.07       21.43     26.39 o 
  -5   6   7        3.83       -7.47     12.93 o 
  -4   6   7      136.14       90.03     20.74 o 
  -3   6   7      280.28      299.12     33.35 o 
  -2   6   7       35.32       58.03     24.77 o 
  -1   6   7        4.41        1.89     14.77 o 
   0   6   7       70.63       89.96     26.92 o 
   1   6   7       44.04       25.47     19.83 o 
   2   6   7      132.58      167.48     38.61 o 
   3   6   7        0.53      -14.56     13.03 o 
   4   6   7       28.28       26.27     19.03 o 
  -6   7   7       17.76        6.78     26.46 o 
  -5   7   7       67.75       54.00     27.05 o 
  -4   7   7      340.05      391.55     38.64 o 
  -3   7   7      610.24      538.67     43.48 o 
  -2   7   7      150.14       82.72     29.22 o 
  -1   7   7      218.26      226.91     41.59 o 
   0   7   7       50.95       24.04     19.51 o 
   1   7   7      103.03      151.31     37.81 o 
   2   7   7       15.56       -6.73     15.88 o 
   3   7   7      193.83      180.50     41.25 o 
   4   7   7       11.19        8.45     18.40 o 
  -5   8   7       37.62       37.26     30.82 o 
  -4   8   7      164.56      196.12     29.78 o 
  -3   8   7       21.68       35.30     26.48 o 
  -2   8   7      434.60      646.65     71.10 o 
  -1   8   7       62.73       59.77     25.47 o 
   0   8   7      329.93      375.68     56.24 o 
   1   8   7       36.87      100.59     32.10 o 
   2   8   7       71.14       51.52     28.76 o 
   3   8   7        5.90       10.77     24.74 o 
  -4   9   7       68.67      117.24     39.94 o 
  -3   9   7        0.99        9.13     20.72 o 
  -2   9   7       33.17       47.30     28.08 o 
  -1   9   7       83.74       50.79     23.63 o 
   0   9   7       27.71       12.42     23.02 o 
   1   9   7       53.95       60.67     30.41 o 
   2   9   7       17.16       47.16     27.07 o 
  -3  10   7       58.44       34.64     29.73 o 
  -2  10   7       16.33       67.98     32.13 o 
  -1  10   7        7.88       32.49     25.18 o 
   0  10   7       24.84       39.70     26.53 o 
  -2 -13   8       56.93       32.17     26.22 o 
  -1 -13   8      110.19       98.36     36.99 o 
   0 -13   8       19.76       16.05     27.82 o 
   1 -13   8       96.18      101.85     40.14 o 
   2 -13   8       12.19       19.97     31.13 o 
  -4 -12   8      281.40      186.97     45.56 o 
  -3 -12   8       16.70      -18.01     18.06 o 
  -2 -12   8      219.87      190.36     43.43 o 
  -1 -12   8       82.43       60.52     27.77 o 
   0 -12   8      535.16      675.97     73.52 o 
   1 -12   8        4.69      -17.75     19.39 o 
   2 -12   8      167.00      248.46     52.95 o 
   3 -12   8        1.39       -1.94     25.06 o 
  -4 -11   8       14.05       17.94     22.71 o 
  -3 -11   8      125.27       87.47     31.67 o 
  -2 -11   8        0.31        6.05     16.85 o 
  -1 -11   8      606.04      595.86     64.78 o 
   0 -11   8       55.39       44.86     24.26 o 
   1 -11   8      224.22      240.88     46.72 o 
   2 -11   8        0.11      -22.88     19.34 o 
   3 -11   8      498.21      566.75     35.63 o 
   4 -11   8       35.26       24.98     13.82 o 
  -5 -10   8      115.56      127.44     39.32 o 
  -4 -10   8      479.58      396.21     56.63 o 
  -3 -10   8       48.65        2.25     20.80 o 
  -2 -10   8      303.04      226.02     43.00 o 
  -1 -10   8        7.41        7.31     17.62 o 
   0 -10   8      518.19      618.32     63.50 o 
   1 -10   8       17.44       43.26     23.58 o 
   2 -10   8      439.04      418.29     44.06 o 
   3 -10   8       91.53       84.41     16.62 o 
   4 -10   8      271.78      247.83     26.08 o 
   5 -10   8       36.15       39.60     17.14 o 
  -6  -9   8        2.33       -6.08     24.98 o 
  -5  -9   8      735.13      735.62     66.02 o 
  -4  -9   8        0.32      -11.33     15.81 o 
  -3  -9   8      893.49      846.83     65.36 o 
  -2  -9   8        4.70        3.99     11.29 o 
  -1  -9   8      873.66      860.20     65.46 o 
   0  -9   8        4.47       26.63     17.65 o 
   1  -9   8      274.36      327.77     23.99 o 
   2  -9   8       32.96        9.46     10.18 o 
   3  -9   8      411.76      413.57     40.71 o 
   4  -9   8      157.71      209.05     24.06 o 
   5  -9   8       13.57       11.62     13.62 o 
  -6  -8   8       40.24        8.93     22.22 o 
  -5  -8   8       83.18      109.69     34.16 o 
  -4  -8   8      481.77      440.90     53.45 o 
  -3  -8   8      341.28      263.84     40.61 o 
  -2  -8   8       62.55       57.72     15.13 o 
  -1  -8   8       43.47       35.67     12.99 o 
   0  -8   8      911.27     1007.82     66.65 o 
   1  -8   8       28.88       68.36     21.41 o 
   2  -8   8      156.32      163.97     18.47 o 
   3  -8   8      106.87       73.21     27.97 o 
   4  -8   8       24.03       28.98     12.88 o 
   5  -8   8        4.96       -8.48     11.96 o 
  -7  -7   8      146.24      106.88     35.01 o 
  -6  -7   8       28.70       18.47     22.08 o 
  -5  -7   8       55.88       84.22     27.84 o 
  -4  -7   8       16.55        1.11     17.58 o 
  -3  -7   8      195.25      185.16     31.14 o 
  -2  -7   8      180.31      174.84     33.21 o 
  -1  -7   8      166.95      152.20     20.01 o 
   0  -7   8      543.07      581.31     38.87 o 
   1  -7   8        6.43        6.07     13.00 o 
   2  -7   8      164.72      172.74     24.30 o 
   3  -7   8      347.24      308.43     34.09 o 
   4  -7   8      141.31      114.78     24.40 o 
   5  -7   8       21.63       32.37     24.79 o 
   6  -7   8       57.85       62.07     33.63 o 
  -6  -6   8      107.05      138.91     33.00 o 
  -5  -6   8       22.31       27.22     14.61 o 
  -4  -6   8      291.86      309.60     31.12 o 
  -3  -6   8      206.18      167.38     22.48 o 
  -2  -6   8      967.93      997.97     42.03 o 
  -1  -6   8       45.10       46.38     12.63 o 
   0  -6   8      449.35      405.57     20.28 o 
   1  -6   8       14.89       30.83     12.72 o 
   2  -6   8       60.72       69.80     17.13 o 
   3  -6   8      548.89      556.86     63.90 o 
   4  -6   8        3.37        9.15     21.06 o 
   5  -6   8      144.20      127.82     36.31 o 
   6  -6   8        0.15       21.74     27.72 o 
  -7  -5   8      113.68      139.57     40.14 o 
  -6  -5   8       16.59        5.76     20.65 o 
  -5  -5   8      227.67      213.60     29.34 o 
  -4  -5   8       34.62       33.15     14.49 o 
  -3  -5   8     1017.60     1111.56     44.42 o 
  -2  -5   8      354.15      344.64     35.21 o 
  -1  -5   8     1880.65     1798.72     38.61 o 
   0  -5   8      688.80      717.28     25.70 o 
   1  -5   8      255.15      271.69     18.56 o 
   2  -5   8      129.01      103.05     30.94 o 
   3  -5   8      164.15      143.74     24.00 o 
   4  -5   8      138.06      118.53     33.89 o 
   5  -5   8       25.14       39.63     25.69 o 
   6  -5   8        2.95        3.07     26.36 o 
  -7  -4   8        1.49       -6.73     17.94 o 
  -6  -4   8       68.13       57.35     27.40 o 
  -5  -4   8       27.35        5.89     12.44 o 
  -4  -4   8      915.12     1014.15     49.40 o 
  -3  -4   8      175.92      147.99     50.55 o 
  -2  -4   8      140.88      145.31     13.36 o 
  -1  -4   8     1814.58     1843.56     61.29 o 
   0  -4   8       86.90       81.57     11.89 o 
   1  -4   8      478.76      484.89     22.48 o 
   2  -4   8       81.33      110.89     50.03 o 
   3  -4   8      914.83      880.04     44.69 o 
   4  -4   8        0.11        9.90     21.40 o 
   5  -4   8       12.01       37.16     25.10 o 
   6  -4   8      128.07      197.52     45.30 o 
  -8  -3   8       60.97       21.93     26.70 o 
  -7  -3   8      315.42      287.94     51.69 o 
  -6  -3   8        1.10       15.13     21.11 o 
  -5  -3   8      839.39      828.14     64.69 o 
  -4  -3   8      620.50      655.35     33.83 o 
  -3  -3   8      403.06      430.73     50.66 o 
  -2  -3   8      280.99      299.01     17.71 o 
  -1  -3   8      263.32      252.34     17.13 o 
   0  -3   8     1819.64     1857.52     48.25 o 
   1  -3   8        1.48        7.48      7.46 o 
   2  -3   8      720.81      717.75     36.21 o 
   3  -3   8       15.41      -15.95     14.69 o 
   4  -3   8      168.98      197.93     38.37 o 
   5  -3   8       16.77        7.67     18.30 o 
   6  -3   8      329.19      341.90     56.09 o 
  -8  -2   8      127.18      102.99     35.39 o 
  -7  -2   8       60.63       11.84     22.37 o 
  -6  -2   8      229.55      227.18     42.97 o 
  -5  -2   8      825.06      848.19     62.58 o 
  -4  -2   8      398.10      407.00     47.62 o 
  -3  -2   8      863.59      904.99     27.41 o 
  -2  -2   8      940.56      943.13     27.38 o 
  -1  -2   8     1274.20     1299.03     32.79 o 
   0  -2   8      231.95      247.88     17.75 o 
   1  -2   8       13.76        6.89     11.34 o 
   2  -2   8        0.70       -8.50     12.78 o 
   3  -2   8      301.10      293.70     42.61 o 
   4  -2   8        0.30       -8.64     14.82 o 
   5  -2   8       63.37       55.03     25.20 o 
   6  -2   8       70.43       20.77     21.91 o 
  -8  -1   8      173.32      218.68     47.09 o 
  -7  -1   8      219.60      228.07     45.03 o 
  -6  -1   8      132.76       66.11     26.27 o 
  -5  -1   8      199.36      312.03     44.62 o 
  -4  -1   8      434.68      429.12     28.55 o 
  -3  -1   8       17.85        2.06      8.31 o 
  -2  -1   8      547.83      644.34     30.17 o 
  -1  -1   8       44.16       80.38     11.13 o 
   0  -1   8     1386.93     1328.15     60.07 o 
   1  -1   8       60.20       73.40     22.66 o 
   2  -1   8      418.31      458.67     48.27 o 
   3  -1   8      137.87      149.59     33.09 o 
   4  -1   8      352.52      214.66     39.85 o 
   5  -1   8        0.33      -22.44     17.36 o 
   6  -1   8       33.60       41.32     26.41 o 
  -8   0   8       28.51       11.91     19.03 o 
  -7   0   8      136.98      136.37     36.02 o 
  -6   0   8      117.44      125.40     32.78 o 
  -5   0   8      669.79      770.91     59.63 o 
  -4   0   8      594.61      601.78     53.72 o 
  -3   0   8      160.59      184.09     21.52 o 
  -2   0   8      322.56      308.69     25.44 o 
  -1   0   8      990.38      896.42     36.57 o 
   0   0   8       89.20      102.52     17.04 o 
   1   0   8      146.11      164.36     30.72 o 
   2   0   8       44.82       37.67     21.98 o 
   3   0   8     1017.72     1025.01     66.62 o 
   4   0   8       66.56       34.40     22.18 o 
   5   0   8      189.50      192.75     40.82 o 
   6   0   8        0.73      -24.51     16.34 o 
  -7   1   8      158.16      170.38     40.84 o 
  -6   1   8      180.67      191.66     41.32 o 
  -5   1   8       23.90       20.68     14.15 o 
  -4   1   8     1504.51     1438.88     51.29 o 
  -3   1   8       69.12       82.32     16.31 o 
  -2   1   8     1708.70     1736.53     53.09 o 
  -1   1   8        3.68       11.96     10.02 o 
   0   1   8     1649.31     1784.15     55.98 o 
   1   1   8        0.48       -0.46     14.62 o 
   2   1   8      818.81     1023.49     65.32 o 
   3   1   8      143.66      177.79     35.76 o 
   4   1   8      118.67      118.21     32.54 o 
   5   1   8      141.03      143.73     37.86 o 
   6   1   8      127.20      107.95     36.48 o 
  -7   2   8      282.20      347.59     56.26 o 
  -6   2   8       35.15       45.20     17.89 o 
  -5   2   8      947.33     1018.74     47.24 o 
  -4   2   8       11.04       19.93     12.09 o 
  -3   2   8     1050.15     1101.13     44.96 o 
  -2   2   8      114.48      145.25     36.01 o 
  -1   2   8     2012.81     2010.57     60.04 o 
   0   2   8      723.17      817.79     64.03 o 
   1   2   8      533.97      527.39     53.28 o 
   2   2   8      308.88      417.10     51.30 o 
   3   2   8      830.18      952.00     67.95 o 
   4   2   8       73.72      101.31     31.47 o 
   5   2   8       35.63       19.17     24.77 o 
   6   2   8       64.94        7.53     23.34 o 
  -7   3   8       29.76       31.50     25.30 o 
  -6   3   8      508.04      493.89     42.32 o 
  -5   3   8        0.38       -9.40     11.00 o 
  -4   3   8      802.78      750.31     40.94 o 
  -3   3   8       77.44       73.42     16.95 o 
  -2   3   8      605.14      526.39     36.71 o 
  -1   3   8      394.22      530.22     37.16 o 
   0   3   8      370.43      352.46     46.70 o 
   1   3   8       82.53       80.20     25.15 o 
   2   3   8      218.51      301.33     46.55 o 
   3   3   8      230.11      134.53     32.97 o 
   4   3   8      123.28       91.15     33.75 o 
   5   3   8       29.05       19.46     24.48 o 
  -7   4   8      246.35      263.95     37.19 o 
  -6   4   8       54.13       47.29     24.90 o 
  -5   4   8      963.54      980.40     49.67 o 
  -4   4   8       49.69       38.89     24.56 o 
  -3   4   8      649.10      605.88     39.18 o 
  -2   4   8       65.48       62.61     17.70 o 
  -1   4   8      528.44      546.58     40.11 o 
   0   4   8        5.11        1.36     15.52 o 
   1   4   8      134.35      102.57     29.37 o 
   2   4   8       42.21      127.68     33.12 o 
   3   4   8      109.86       80.96     28.93 o 
   4   4   8      145.45      115.07     32.92 o 
   5   4   8       22.25       18.21     23.80 o 
  -6   5   8       33.77       29.83     18.95 o 
  -5   5   8      162.43      157.90     57.12 o 
  -4   5   8      151.07      132.43     24.34 o 
  -3   5   8      173.37      165.83     25.66 o 
  -2   5   8       11.83       16.61     13.27 o 
  -1   5   8      108.38      100.25     31.01 o 
   0   5   8      443.18      421.09     53.65 o 
   1   5   8       42.07       58.20     24.94 o 
   2   5   8      228.46      283.49     49.41 o 
   3   5   8       40.24       72.14     28.28 o 
   4   5   8        2.92        4.05     36.62 o 
  -6   6   8       14.56        8.28     16.97 o 
  -5   6   8       28.74       16.45     17.36 o 
  -4   6   8       64.86       37.73     21.87 o 
  -3   6   8       38.06       17.81     31.04 o 
  -2   6   8        7.58      -10.63     16.73 o 
  -1   6   8       25.87        9.10     16.56 o 
   0   6   8      383.53      542.55     63.31 o 
   1   6   8        1.07        1.94     19.59 o 
   2   6   8      427.81      555.40     68.15 o 
   3   6   8       47.54       19.25     22.56 o 
   4   6   8      104.95       85.89     34.38 o 
  -5   7   8      111.44      121.85     25.74 o 
  -4   7   8       92.55       86.19     23.34 o 
  -3   7   8        3.50       12.27     23.17 o 
  -2   7   8      354.92      385.53     58.08 o 
  -1   7   8      168.23      201.71     43.09 o 
   0   7   8       83.29       86.93     30.04 o 
   1   7   8       65.99       57.84     28.98 o 
   2   7   8        0.17      -15.83     18.04 o 
   3   7   8      221.41      219.53     47.98 o 
  -4   8   8       32.41       36.99     31.01 o 
  -3   8   8      138.84      230.54     47.33 o 
  -2   8   8      234.34      239.43     47.26 o 
  -1   8   8       88.37       68.68     29.10 o 
   0   8   8      146.98      108.00     34.89 o 
   1   8   8        5.20       -5.83     17.43 o 
   2   8   8       39.22       76.45     31.86 o 
  -3   9   8      117.51       55.87     31.88 o 
  -2   9   8       17.78       -0.61     23.65 o 
  -1   9   8      230.09      227.73     49.31 o 
   0   9   8        0.73      -13.19     20.17 o 
  -1 -13   9       99.21       61.76     32.66 o 
   0 -13   9       20.10      -10.19     26.58 o 
   1 -13   9      147.09      100.18     40.72 o 
  -3 -12   9      191.33      158.13     44.13 o 
  -2 -12   9       72.19       61.22     28.28 o 
  -1 -12   9      322.78      302.90     56.75 o 
   0 -12   9      183.86      154.21     39.78 o 
   1 -12   9       43.03       50.19     31.52 o 
   2 -12   9      136.82      140.75     43.77 o 
   3 -12   9      149.27      306.20     62.05 o 
  -4 -11   9       80.40      143.44     40.65 o 
  -3 -11   9      337.92      326.05     53.07 o 
  -2 -11   9       49.54       40.70     24.26 o 
  -1 -11   9      575.13      602.44     68.80 o 
   0 -11   9      191.22      189.51     42.17 o 
   1 -11   9      256.58      235.70     48.10 o 
   2 -11   9        2.66       -8.84     21.43 o 
   3 -11   9      438.26      443.74     32.51 o 
  -5 -10   9      114.85      101.48     36.85 o 
  -4 -10   9      287.96      366.31     55.92 o 
  -3 -10   9       11.54       12.91     12.89 o 
  -2 -10   9      175.92      144.58     36.82 o 
  -1 -10   9       22.07       20.99     22.03 o 
   0 -10   9     1177.63     1424.75     89.38 o 
   1 -10   9       93.35       41.49     24.79 o 
   2 -10   9      201.22      180.69     21.36 o 
   3 -10   9       23.03       34.23     13.58 o 
   4 -10   9      290.48      291.11     29.32 o 
  -5  -9   9      511.99      432.40     59.17 o 
  -4  -9   9      112.21      105.53     22.02 o 
  -3  -9   9      400.82      362.27     34.21 o 
  -2  -9   9       23.60       23.75     20.12 o 
  -1  -9   9      430.22      468.16     56.17 o 
   0  -9   9       92.01      113.40     32.68 o 
   1  -9   9      113.63      105.26     31.67 o 
   2  -9   9        0.69      -11.34     11.89 o 
   3  -9   9      361.75      343.73     36.37 o 
   4  -9   9       45.30       33.06     19.75 o 
   5  -9   9       51.56       88.91     25.02 o 
  -6  -8   9       20.56       16.23     16.83 o 
  -5  -8   9        1.44      -14.39     13.50 o 
  -4  -8   9      860.79      855.58     45.85 o 
  -3  -8   9        6.81       -1.32     11.68 o 
  -2  -8   9      340.57      307.50     41.20 o 
  -1  -8   9        2.51       12.25     16.17 o 
   0  -8   9      309.91      325.49     46.77 o 
   1  -8   9        0.13        8.61     12.44 o 
   2  -8   9      191.74      198.98     27.26 o 
   3  -8   9        1.58        2.05     13.89 o 
   4  -8   9       83.79      107.04     24.35 o 
   5  -8   9        4.60       16.46     18.30 o 
  -6  -7   9       10.98       12.23     14.34 o 
  -5  -7   9       82.90       70.77     21.00 o 
  -4  -7   9      122.54      104.06     25.43 o 
  -3  -7   9      145.88      173.36     23.99 o 
  -2  -7   9      357.16      343.10     40.27 o 
  -1  -7   9      252.90      286.36     26.98 o 
   0  -7   9       10.91       -2.06     10.05 o 
   1  -7   9       16.85       27.13     18.33 o 
   2  -7   9      110.71      144.71     23.94 o 
   3  -7   9      284.68      267.60     32.37 o 
   4  -7   9       99.71       72.45     23.30 o 
   5  -7   9        8.95      -10.12     24.45 o 
  -7  -6   9        6.92       18.54     26.99 o 
  -6  -6   9       72.81       97.56     32.71 o 
  -5  -6   9        3.90       -8.21     17.14 o 
  -4  -6   9      258.57      285.03     30.14 o 
  -3  -6   9      222.49      217.96     26.26 o 
  -2  -6   9      217.07      159.09     21.84 o 
  -1  -6   9       30.37       41.93     13.67 o 
   0  -6   9      750.14      782.64     42.07 o 
   1  -6   9      116.54      109.41     31.83 o 
   2  -6   9       47.58       40.89     26.25 o 
   3  -6   9      265.47      258.43     32.21 o 
   4  -6   9       64.39       93.49     23.27 o 
   5  -6   9      103.20      129.52     38.59 o 
  -7  -5   9       81.26       78.07     37.16 o 
  -6  -5   9       59.93       40.55     27.89 o 
  -5  -5   9      529.85      531.85     62.39 o 
  -4  -5   9      123.14      106.69     19.95 o 
  -3  -5   9       14.85        6.69     11.16 o 
  -2  -5   9      273.53      286.20     31.51 o 
  -1  -5   9      726.55      758.59     27.06 o 
   0  -5   9      621.17      625.84     26.12 o 
   1  -5   9       54.35       39.03     10.61 o 
   2  -5   9      133.72      130.37     38.69 o 
   3  -5   9      128.53      162.37     25.59 o 
   4  -5   9      270.52      264.85     46.09 o 
   5  -5   9        7.00       15.23     26.36 o 
   6  -5   9      216.75      245.75     55.32 o 
  -7  -4   9        6.11       -9.05     19.51 o 
  -6  -4   9       53.52       36.92     25.95 o 
  -5  -4   9      269.60      343.31     53.11 o 
  -4  -4   9      449.09      349.77     48.18 o 
  -3  -4   9      218.23      214.90     38.37 o 
  -2  -4   9      822.41      847.59     37.70 o 
  -1  -4   9      727.22      684.46     26.15 o 
   0  -4   9      463.83      519.52     23.92 o 
   1  -4   9      615.51      655.82     27.38 o 
   2  -4   9       99.59       90.39     18.46 o 
   3  -4   9      372.27      359.80     47.33 o 
   4  -4   9        9.42       -0.94     16.80 o 
   5  -4   9       28.27       45.25     26.07 o 
   6  -4   9       14.69       19.88     24.14 o 
  -7  -3   9      237.73      310.87     56.41 o 
  -6  -3   9       18.45       40.94     24.91 o 
  -5  -3   9      177.20      249.43     44.54 o 
  -4  -3   9      140.90       97.61     30.12 o 
  -3  -3   9      197.27      191.11     36.29 o 
  -2  -3   9      145.60      165.83     15.54 o 
  -1  -3   9      471.97      529.77     26.44 o 
   0  -3   9      235.51      205.72     18.93 o 
   1  -3   9      152.17      150.46     17.18 o 
   2  -3   9      115.88      149.36     21.97 o 
   3  -3   9       30.08       17.79     20.72 o 
   4  -3   9       72.66       24.69     20.58 o 
   5  -3   9        0.06       -6.32     18.83 o 
   6  -3   9       22.07        4.53     22.08 o 
  -7  -2   9       33.45      -13.90     19.44 o 
  -6  -2   9        1.69       -5.23     14.91 o 
  -5  -2   9        5.80       10.19     14.72 o 
  -4  -2   9      132.13      122.98     30.46 o 
  -3  -2   9       71.88       80.71     15.95 o 
  -2  -2   9      145.67      154.96     19.47 o 
  -1  -2   9      710.01      699.87     26.39 o 
   0  -2   9       16.99       -0.19      7.55 o 
   1  -2   9        2.22       12.81      9.24 o 
   2  -2   9       47.44       64.28     24.96 o 
   3  -2   9       79.55       80.71     26.24 o 
   4  -2   9      109.76       85.46     28.52 o 
   5  -2   9        3.41       25.88     23.82 o 
   6  -2   9        7.88       -0.07     24.28 o 
  -7  -1   9        8.82       52.32     27.21 o 
  -6  -1   9       14.25       31.11     23.51 o 
  -5  -1   9      389.40      340.38     49.63 o 
  -4  -1   9      548.53      451.31     52.41 o 
  -3  -1   9       10.32       10.75      9.99 o 
  -2  -1   9       80.77       89.35     15.69 o 
  -1  -1   9        2.82        6.43     12.41 o 
   0  -1   9     1347.50     1426.06     60.91 o 
   1  -1   9       38.56       33.60     19.27 o 
   2  -1   9      291.59      347.13     47.47 o 
   3  -1   9        1.25       28.59     21.89 o 
   4  -1   9       66.73       97.25     32.56 o 
   5  -1   9        5.23       -0.97     20.58 o 
   6  -1   9      148.59       67.33     34.06 o 
  -7   0   9       73.48       -2.86     17.21 o 
  -6   0   9       66.43       47.26     24.84 o 
  -5   0   9      681.74      776.68     64.23 o 
  -4   0   9      284.04      261.22     27.21 o 
  -3   0   9      613.49      637.14     34.58 o 
  -2   0   9      384.96      428.30     34.73 o 
  -1   0   9      811.57      908.14     39.92 o 
   0   0   9        0.18        3.30     10.93 o 
   1   0   9      238.84      227.44     38.37 o 
   2   0   9        1.10        9.80     18.93 o 
   3   0   9      360.01      347.40     49.29 o 
   4   0   9        1.27       -7.84     17.33 o 
   5   0   9       68.18       48.66     27.89 o 
  -7   1   9       94.02       59.07     27.77 o 
  -6   1   9      161.67      311.16     52.15 o 
  -5   1   9      201.40      195.46     26.26 o 
  -4   1   9     1040.65     1030.23     61.09 o 
  -3   1   9       13.25        2.93     10.52 o 
  -2   1   9      769.39      666.01     52.84 o 
  -1   1   9      224.83      202.10     24.89 o 
   0   1   9      854.46      960.11     44.58 o 
   1   1   9       39.04       46.89     23.41 o 
   2   1   9      320.37      359.19     49.10 o 
   3   1   9        0.06       -7.92     14.33 o 
   4   1   9      314.25      286.59     48.39 o 
   5   1   9       14.01        4.33     22.13 o 
  -7   2   9      151.17       92.84     34.26 o 
  -6   2   9       70.64       75.68     28.74 o 
  -5   2   9      562.90      543.01     40.59 o 
  -4   2   9       32.58       30.90     14.57 o 
  -3   2   9      549.65      585.74     39.17 o 
  -2   2   9       19.64       28.13     17.93 o 
  -1   2   9     2330.33     2193.43     67.23 o 
   0   2   9       15.20       25.30     18.69 o 
   1   2   9      333.09      265.09     42.22 o 
   2   2   9        0.94       12.52     17.02 o 
   3   2   9      396.24      529.55     62.58 o 
   4   2   9       54.98       30.60     23.65 o 
   5   2   9       34.25       50.72     29.12 o 
  -7   3   9       22.28       15.03     24.94 o 
  -6   3   9      250.34      263.44     34.10 o 
  -5   3   9       72.55       57.01     18.15 o 
  -4   3   9      836.51      875.25     45.63 o 
  -3   3   9        6.56       -0.17     11.05 o 
  -2   3   9      103.29      110.60     41.89 o 
  -1   3   9      191.71      180.28     25.79 o 
   0   3   9      472.33      547.13     59.09 o 
   1   3   9      227.43      143.03     34.16 o 
   2   3   9      199.70      217.06     42.51 o 
   3   3   9       85.73      118.70     34.40 o 
   4   3   9       33.98       18.98     22.64 o 
   5   3   9       24.36       54.42     30.33 o 
  -6   4   9        1.56       10.48     16.44 o 
  -5   4   9      454.17      450.40     40.80 o 
  -4   4   9       26.91       34.65     16.02 o 
  -3   4   9      385.83      344.88     68.50 o 
  -2   4   9        0.71       -7.28     11.13 o 
  -1   4   9      368.21      360.16     52.39 o 
   0   4   9      130.18      106.81     32.10 o 
   1   4   9        1.43       -0.44     15.59 o 
   2   4   9       35.42       45.68     24.69 o 
   3   4   9       86.89       94.22     34.04 o 
   4   4   9       43.41       26.39     26.80 o 
  -6   5   9       85.75      135.66     28.47 o 
  -5   5   9        1.45        5.71     14.91 o 
  -4   5   9      346.56      300.52     35.06 o 
  -3   5   9      132.77       98.79     37.75 o 
  -2   5   9      398.60      442.69     81.42 o 
  -1   5   9       97.18       65.22     28.54 o 
   0   5   9      155.28       85.82     29.32 o 
   1   5   9        5.57       50.94     25.25 o 
   2   5   9      143.00      157.21     38.95 o 
   3   5   9       44.05       36.39     25.54 o 
   4   5   9       43.52       54.91     27.33 o 
  -5   6   9      433.45      503.82     46.49 o 
  -4   6   9       81.49       67.53     21.58 o 
  -3   6   9      123.53      117.51     24.46 o 
  -2   6   9      268.74      301.67     51.57 o 
  -1   6   9      309.68      270.34     49.75 o 
   0   6   9       82.44       44.67     26.94 o 
   1   6   9      127.62       86.43     32.88 o 
   2   6   9      105.62      119.96     36.53 o 
   3   6   9      118.29       95.89     35.08 o 
  -4   7   9      222.96      322.72     69.56 o 
  -3   7   9       65.50       13.02     24.77 o 
  -2   7   9        0.90       -0.63     22.39 o 
  -1   7   9       80.49       59.00     27.50 o 
   0   7   9       98.96       48.90     29.70 o 
   1   7   9      122.76      167.82     42.70 o 
   2   7   9       49.48       20.70     26.80 o 
  -3   8   9        3.13       -2.69     23.34 o 
  -2   8   9        2.01       -3.80     18.25 o 
  -1   8   9      103.51       81.37     32.32 o 
   0   8   9       77.15       66.72     31.30 o 
  -2 -12  10      112.41       77.88     32.71 o 
  -1 -12  10      181.72      136.44     41.16 o 
   0 -12  10      136.03       77.06     34.47 o 
   1 -12  10       35.42       24.52     26.90 o 
   2 -12  10      110.53      125.86     43.46 o 
  -4 -11  10      225.25      290.46     55.17 o 
  -3 -11  10      234.73      203.86     45.10 o 
  -2 -11  10       71.75       61.20     28.93 o 
  -1 -11  10      235.66      337.26     57.06 o 
   0 -11  10      230.90      199.51     47.09 o 
   1 -11  10      117.19      162.78     44.08 o 
   2 -11  10       17.37        8.76     22.61 o 
   3 -11  10      132.61       63.69     37.06 o 
  -4 -10  10      341.10      262.88     33.80 o 
  -3 -10  10       82.07      105.62     33.87 o 
  -2 -10  10      334.56      461.42     61.22 o 
  -1 -10  10       48.11       59.00     26.19 o 
   0 -10  10      785.78      954.22     76.16 o 
   1 -10  10       14.54       29.95     23.36 o 
   2 -10  10      429.72      365.58     57.91 o 
   3 -10  10        2.06        4.70     16.54 o 
  -5  -9  10      256.18      234.56     32.10 o 
  -4  -9  10      186.60      172.63     28.37 o 
  -3  -9  10      565.50      687.54     42.58 o 
  -2  -9  10       16.49        8.45     20.82 o 
  -1  -9  10      620.86      627.93     64.61 o 
   0  -9  10       60.54       48.22     26.48 o 
   1  -9  10      621.64      483.96     61.42 o 
   2  -9  10        0.07        7.39     16.29 o 
   3  -9  10      331.58      321.81     76.15 o 
   4  -9  10        0.67        1.93     20.76 o 
  -6  -8  10       45.09       45.83     30.04 o 
  -5  -8  10       74.83       54.17     20.05 o 
  -4  -8  10      283.27      380.43     37.40 o 
  -3  -8  10       63.34       65.30     17.60 o 
  -2  -8  10       69.59       55.39     16.82 o 
  -1  -8  10      170.27      140.58     33.72 o 
   0  -8  10      264.70      261.07     45.30 o 
   1  -8  10        2.39       10.47     13.21 o 
   2  -8  10       51.37       58.49     27.14 o 
   3  -8  10       33.95       33.32     18.14 o 
   4  -8  10      108.11       90.42     60.11 o 
  -6  -7  10       18.08        8.86     25.93 o 
  -5  -7  10       51.45       82.78     22.00 o 
  -4  -7  10      157.42      140.77     34.13 o 
  -3  -7  10      194.57      249.56     56.77 o 
  -2  -7  10        6.05        7.32     12.12 o 
  -1  -7  10      528.60      537.11     35.15 o 
   0  -7  10       11.91        8.57     16.92 o 
   1  -7  10       30.92       50.44     16.19 o 
   2  -7  10        1.96        1.47     14.15 o 
   3  -7  10      266.87      308.72     42.75 o 
   4  -7  10        6.43        4.10     16.18 o 
   5  -7  10       60.33       15.32     30.38 o 
  -6  -6  10       57.44       66.26     34.09 o 
  -5  -6  10       16.64       30.31     23.87 o 
  -4  -6  10      745.13      716.11     41.12 o 
  -3  -6  10       26.73       37.05     15.03 o 
  -2  -6  10      200.11      227.94     26.93 o 
  -1  -6  10      205.67      191.20     24.52 o 
   0  -6  10      440.26      491.08     31.22 o 
   1  -6  10       18.35       13.88     12.97 o 
   2  -6  10      205.74      211.07     41.66 o 
   3  -6  10      100.56      120.99     23.52 o 
   4  -6  10      125.47       86.18     33.17 o 
   5  -6  10      112.74       72.58     33.92 o 
  -7  -5  10      108.91      132.30     42.56 o 
  -6  -5  10       73.08       96.86     37.35 o 
  -5  -5  10      234.65      217.95     45.71 o 
  -4  -5  10      287.65      314.86     46.84 o 
  -3  -5  10      453.76      512.65     35.07 o 
  -2  -5  10      809.65      804.05     68.41 o 
  -1  -5  10      126.36      120.06     20.54 o 
   0  -5  10      209.17      183.31     18.77 o 
   1  -5  10      318.82      362.28     32.00 o 
   2  -5  10      303.04      343.15     34.02 o 
   3  -5  10      282.15      309.36     60.68 o 
   4  -5  10      189.09      140.27     37.23 o 
   5  -5  10       12.50       11.43     24.18 o 
  -7  -4  10        0.71       12.76     24.77 o 
  -6  -4  10      210.84      272.52     51.57 o 
  -5  -4  10        1.36       52.41     26.70 o 
  -4  -4  10      850.80      879.90     67.59 o 
  -3  -4  10      254.55      273.49     42.56 o 
  -2  -4  10        4.67        1.04     25.32 o 
  -1  -4  10       12.18        3.96     10.95 o 
   0  -4  10      866.07      803.44     30.83 o 
   1  -4  10      310.29      321.24     24.42 o 
   2  -4  10      454.93      557.09     40.49 o 
   3  -4  10      196.90      175.32     40.38 o 
   4  -4  10      333.31      306.00     49.85 o 
   5  -4  10       20.30       30.87     25.81 o 
  -7  -3  10      249.35      250.03     50.28 o 
  -6  -3  10        3.16       -6.63     16.99 o 
  -5  -3  10      343.25      341.32     53.07 o 
  -4  -3  10        0.41       17.38     20.84 o 
  -3  -3  10       32.92       62.46     24.60 o 
  -2  -3  10      393.82      392.52     28.88 o 
  -1  -3  10     1184.27     1184.72     36.10 o 
   0  -3  10      163.71      137.26     16.40 o 
   1  -3  10       23.33       36.84     11.89 o 
   2  -3  10       49.79       89.72     28.76 o 
   3  -3  10       49.04       97.01     30.82 o 
   4  -3  10        3.02       21.64     23.94 o 
   5  -3  10        6.38       21.52     26.19 o 
  -7  -2  10       25.73       71.59     28.69 o 
  -6  -2  10       64.50       68.00     27.04 o 
  -5  -2  10       11.57        9.20     21.28 o 
  -4  -2  10        2.39       -3.56     18.59 o 
  -3  -2  10       33.35       56.77     25.08 o 
  -2  -2  10       53.22       20.84     12.07 o 
  -1  -2  10       56.82       80.31     17.24 o 
   0  -2  10       31.90       47.86     15.61 o 
   1  -2  10        7.87        9.03     14.34 o 
   2  -2  10       33.40       33.05     21.45 o 
   3  -2  10        1.07        9.32     20.87 o 
   4  -2  10       43.87       37.50     25.95 o 
   5  -2  10        0.92        0.80     23.12 o 
  -7  -1  10        5.54       -4.62     19.54 o 
  -6  -1  10        1.29      -22.66     15.11 o 
  -5  -1  10       40.53       25.71     23.26 o 
  -4  -1  10       25.21       35.83     22.76 o 
  -3  -1  10       19.39       24.55     12.73 o 
  -2  -1  10       27.64       31.95     12.65 o 
  -1  -1  10       13.83       10.07     13.57 o 
   0  -1  10      462.01      505.86     40.61 o 
   1  -1  10       51.60       72.80     25.42 o 
   2  -1  10      163.32      154.50     34.98 o 
   3  -1  10       16.17       37.62     24.18 o 
   4  -1  10       36.27       29.56     27.24 o 
   5  -1  10       31.00       31.64     28.74 o 
  -7   0  10       53.39       96.18     32.66 o 
  -6   0  10       17.69       25.98     21.81 o 
  -5   0  10        3.43       37.21     25.71 o 
  -4   0  10      371.26      352.43     33.01 o 
  -3   0  10      192.44      231.79     27.84 o 
  -2   0  10        0.57        4.57     11.95 o 
  -1   0  10      198.79      181.38     24.27 o 
   0   0  10        1.67        3.51     11.98 o 
   1   0  10      283.28      305.69     45.10 o 
   2   0  10       32.53       24.62     22.93 o 
   3   0  10      418.25      467.55     60.30 o 
   4   0  10        0.93       20.00     22.39 o 
   5   0  10       12.06       26.27     29.63 o 
  -7   1  10       92.89       82.84     34.40 o 
  -6   1  10      182.77      228.53     46.68 o 
  -5   1  10      295.86      274.58     47.72 o 
  -4   1  10      965.65     1027.02     48.50 o 
  -3   1  10       63.29       59.45     25.81 o 
  -2   1  10      569.90      584.52     37.53 o 
  -1   1  10      465.27      462.67     42.68 o 
   0   1  10      287.70      238.19     29.43 o 
   1   1  10        1.47        2.20     17.38 o 
   2   1  10       60.10       33.14     22.56 o 
   3   1  10       22.75       47.16     24.86 o 
   4   1  10       66.24       83.91     32.90 o 
  -6   2  10        9.49        0.87     19.27 o 
  -5   2  10      203.67      267.31     32.76 o 
  -4   2  10      102.91      111.32     35.15 o 
  -3   2  10      126.55      199.80     70.33 o 
  -2   2  10       11.86       15.47     12.65 o 
  -1   2  10      652.32      657.30     41.88 o 
   0   2  10       38.55       58.22     24.23 o 
   1   2  10       96.76       61.66     26.29 o 
   2   2  10       62.52       79.62     28.95 o 
   3   2  10       23.40       35.61     23.24 o 
   4   2  10       13.84      -14.74     21.13 o 
  -6   3  10        9.37      -23.75     17.89 o 
  -5   3  10       44.66       12.32     14.74 o 
  -4   3  10      177.10      194.18     39.16 o 
  -3   3  10        4.12        4.94     13.82 o 
  -2   3  10        2.77        9.89     12.82 o 
  -1   3  10        1.52       -0.53     12.50 o 
   0   3  10      105.52      192.29     40.31 o 
   1   3  10       53.95       81.63     30.50 o 
   2   3  10       57.10       35.35     23.10 o 
   3   3  10        0.76        9.18     23.14 o 
   4   3  10       20.12       39.36     26.82 o 
  -6   4  10        0.38       -5.86     16.26 o 
  -5   4  10      120.53       64.97     20.38 o 
  -4   4  10        1.42       -5.00     12.52 o 
  -3   4  10      179.60      195.53     31.36 o 
  -2   4  10        0.30        9.68     14.73 o 
  -1   4  10      209.35      213.79     44.13 o 
   0   4  10       32.27       11.94     22.47 o 
   1   4  10       20.72       45.13     23.41 o 
   2   4  10       77.37       57.74     27.94 o 
   3   4  10      109.32       85.34     32.03 o 
  -5   5  10       12.60       11.40     19.48 o 
  -4   5  10      365.49      330.33     38.26 o 
  -3   5  10       47.56       30.77     16.93 o 
  -2   5  10      312.71      300.69     37.14 o 
  -1   5  10        2.12        8.81     22.76 o 
   0   5  10      249.31      238.39     49.02 o 
   1   5  10       49.29       59.31     27.77 o 
   2   5  10       25.95        2.32     21.16 o 
   3   5  10       43.46       11.57     27.70 o 
  -4   6  10        7.33        6.48     15.51 o 
  -3   6  10       97.80      113.35     32.10 o 
  -2   6  10       73.61       61.20     33.38 o 
  -1   6  10      388.63      382.02     61.68 o 
   0   6  10      105.20       46.48     29.29 o 
   1   6  10       49.77       63.60     31.76 o 
   2   6  10        4.64        4.14     23.39 o 
  -3   7  10       38.82       19.20     28.71 o 
  -2   7  10       96.19       54.47     33.34 o 
  -1   7  10      116.69      205.54     47.98 o 
   0   7  10       18.54       19.59     25.52 o 
  -1 -12  11      154.11      100.27     38.54 o 
   0 -12  11       56.65       86.98     38.27 o 
  -3 -11  11       95.82       75.94     33.72 o 
  -2 -11  11      111.41      154.57     42.12 o 
  -1 -11  11      225.56      236.96     49.48 o 
   0 -11  11       37.26       59.46     29.51 o 
   1 -11  11      154.33      173.60     45.92 o 
   2 -11  11        9.04       -1.02     23.87 o 
  -4 -10  11      235.06      160.85     62.69 o 
  -3 -10  11      102.58       86.01     33.14 o 
  -2 -10  11      391.50      432.01     61.32 o 
  -1 -10  11       51.16       10.60     23.19 o 
   0 -10  11      253.83      244.00     48.39 o 
   1 -10  11        1.59      -21.62     19.29 o 
   2 -10  11      274.66      266.52     53.87 o 
   3 -10  11        4.46        8.82     17.97 o 
  -4  -9  11      295.57      244.03     69.79 o 
  -3  -9  11      231.99      226.48     30.37 o 
  -2  -9  11      123.48      165.90     39.82 o 
  -1  -9  11      439.77      417.85     57.76 o 
   0  -9  11      243.37      228.51     46.24 o 
   1  -9  11      160.11      155.40     40.02 o 
   2  -9  11       45.19       23.02     25.25 o 
   3  -9  11      296.22      327.05     88.46 o 
  -5  -8  11      163.22      251.87     51.30 o 
  -4  -8  11      221.05      243.52     57.25 o 
  -3  -8  11      189.41      184.86     27.65 o 
  -2  -8  11      347.24      347.62     34.50 o 
  -1  -8  11      117.52      190.33     40.53 o 
   0  -8  11      527.02      502.90     59.92 o 
   1  -8  11      163.37      162.76     40.07 o 
   2  -8  11      283.47      308.97     69.69 o 
   3  -8  11        4.60        5.79     15.64 o 
   4  -8  11       79.47       75.44     28.53 o 
  -5  -7  11      104.16      125.72     37.28 o 
  -4  -7  11      287.00      296.32     48.18 o 
  -3  -7  11      151.37      133.14     23.48 o 
  -2  -7  11       27.65       29.50     14.89 o 
  -1  -7  11      344.70      430.99     54.52 o 
   0  -7  11        9.71       19.56     18.93 o 
   1  -7  11      474.15      517.05    119.08 o 
   2  -7  11        6.03        5.96     14.03 o 
   3  -7  11      245.05      223.05     38.99 o 
   4  -7  11        2.26       -2.86     15.27 o 
  -6  -6  11      112.33       69.41     31.18 o 
  -5  -6  11       36.50       43.04     26.02 o 
  -4  -6  11      503.76      474.06     58.83 o 
  -3  -6  11      158.54      178.67     38.30 o 
  -2  -6  11      342.54      461.03     36.91 o 
  -1  -6  11       72.28       80.75     29.06 o 
   0  -6  11      243.12      213.67     39.51 o 
   1  -6  11       97.97       88.69     21.40 o 
   2  -6  11      111.26      123.17     24.51 o 
   3  -6  11       57.54       64.05     20.34 o 
   4  -6  11      130.25      130.54     36.97 o 
  -6  -5  11        9.42       44.86     27.55 o 
  -5  -5  11      433.29      468.32     62.63 o 
  -4  -5  11       13.22       13.87     18.62 o 
  -3  -5  11     1195.39     1105.92     73.21 o 
  -2  -5  11      344.25      350.58     32.60 o 
  -1  -5  11     2079.21     2139.73     65.24 o 
   0  -5  11      244.54      259.08     22.71 o 
   1  -5  11      326.52      356.37     33.81 o 
   2  -5  11      146.98      107.01     42.33 o 
   3  -5  11      440.88      460.65     59.31 o 
   4  -5  11      133.69       99.89     35.85 o 
  -6  -4  11      309.33      234.68     49.17 o 
  -5  -4  11        0.33       12.49     23.05 o 
  -4  -4  11      957.26      968.31     73.84 o 
  -3  -4  11      156.11      142.06     34.35 o 
  -2  -4  11      854.72      920.82     63.52 o 
  -1  -4  11      725.81      732.89     30.22 o 
   0  -4  11      872.95      943.96     38.55 o 
   1  -4  11       14.48       24.71     12.13 o 
   2  -4  11      772.66      870.46    110.18 o 
   3  -4  11       74.18       56.55     27.24 o 
   4  -4  11      281.85      339.56     56.02 o 
  -6  -3  11        4.62       48.73     28.32 o 
  -5  -3  11      299.37      322.61     54.11 o 
  -4  -3  11      132.03       90.98     30.24 o 
  -3  -3  11      161.81      189.15     39.85 o 
  -2  -3  11        1.27       11.48     18.25 o 
  -1  -3  11        7.75        4.76     10.36 o 
   0  -3  11       65.03       54.36     16.81 o 
   1  -3  11      170.14      209.11     29.51 o 
   2  -3  11       17.05       31.47     22.32 o 
   3  -3  11      221.56      205.85     42.87 o 
   4  -3  11        6.60       15.61     26.78 o 
  -6  -2  11        7.60       16.99     23.48 o 
  -5  -2  11        8.45       -5.79     20.84 o 
  -4  -2  11      463.20      401.60     55.73 o 
  -3  -2  11        2.24        0.85     19.68 o 
  -2  -2  11       45.73       48.12     25.21 o 
  -1  -2  11      397.26      411.94     48.95 o 
   0  -2  11      299.78      316.81     30.85 o 
   1  -2  11        3.16       21.67     17.60 o 
   2  -2  11       43.97       43.12     25.64 o 
   3  -2  11       69.01       75.22     32.90 o 
   4  -2  11        4.31       25.15     28.35 o 
  -6  -1  11        1.42        7.24     23.07 o 
  -5  -1  11        3.96       -9.90     18.08 o 
  -4  -1  11       74.00       47.28     26.78 o 
  -3  -1  11        3.02        8.42     12.50 o 
  -2  -1  11      102.61      145.86     32.33 o 
  -1  -1  11      800.43      762.77     40.22 o 
   0  -1  11      104.39       97.22     19.82 o 
   1  -1  11      189.71      182.92     37.91 o 
   2  -1  11       80.76       60.64     28.11 o 
   3  -1  11       83.99      113.15     35.71 o 
   4  -1  11       24.26       30.89     26.65 o 
  -6   0  11       27.14       23.00     23.39 o 
  -5   0  11       18.28       -1.07     19.17 o 
  -4   0  11       75.45      154.60     36.63 o 
  -3   0  11        2.80        6.99     12.72 o 
  -2   0  11        1.79       17.23     12.55 o 
  -1   0  11      355.22      301.79     58.22 o 
   0   0  11        9.03       -1.45     12.29 o 
   1   0  11      284.89      223.01     42.03 o 
   2   0  11        1.36       -0.75     18.98 o 
   3   0  11      321.07      332.83     56.96 o 
   4   0  11        4.98      -13.94     19.32 o 
  -6   1  11      105.02      138.77     42.73 o 
  -5   1  11      126.43       71.73     29.87 o 
  -4   1  11       50.70       40.76     18.99 o 
  -3   1  11      258.71      288.27     32.67 o 
  -2   1  11       67.87       80.00     19.25 o 
  -1   1  11      106.65      117.91     34.56 o 
   0   1  11      156.07      157.50     35.42 o 
   1   1  11        5.72        4.38     18.67 o 
   2   1  11      118.40      120.80     36.41 o 
   3   1  11        2.49       -2.61     21.89 o 
   4   1  11       66.83      121.67     36.17 o 
  -6   2  11        1.74      -12.98     20.14 o 
  -5   2  11       40.04        7.79     14.93 o 
  -4   2  11      204.94      142.14     25.13 o 
  -3   2  11      164.87      246.22     42.24 o 
  -2   2  11       87.25       81.34     20.90 o 
  -1   2  11       48.28       85.86     28.19 o 
   0   2  11      104.16      128.38     34.35 o 
   1   2  11        6.03       12.49     22.90 o 
   2   2  11       14.06       11.77     21.50 o 
   3   2  11       13.67       36.51     25.32 o 
  -5   3  11       13.36       45.39     18.59 o 
  -4   3  11       16.35       24.08     16.48 o 
  -3   3  11       33.81       32.22     19.59 o 
  -2   3  11       33.60       34.21     17.49 o 
  -1   3  11       13.38       29.85     23.94 o 
   0   3  11       56.92       60.72     27.50 o 
   1   3  11        1.19        7.04     22.08 o 
   2   3  11       36.35       66.36     29.49 o 
   3   3  11        4.29      -11.31     20.36 o 
  -5   4  11       62.33       58.26     22.00 o 
  -4   4  11      113.78      131.60     27.00 o 
  -3   4  11        4.32      -16.00     10.67 o 
  -2   4  11        1.36       -0.33     14.61 o 
  -1   4  11       73.77      160.29     41.93 o 
   0   4  11        2.46       11.94     23.43 o 
   1   4  11       22.63       28.64     28.59 o 
   2   4  11        2.53       -9.95     20.24 o 
  -4   5  11      183.66      154.94     31.29 o 
  -3   5  11       16.18       23.82     16.91 o 
  -2   5  11      130.17      158.64     44.35 o 
  -1   5  11       29.61       -6.85     23.68 o 
   0   5  11      149.65      153.22     41.95 o 
   1   5  11        3.23       -5.76     19.34 o 
  -2   6  11        6.17      -21.45     24.60 o 
  -1   6  11      116.23       83.55     40.07 o 
   0   6  11       34.44       75.10     36.19 o 
  -1 -11  12       28.63       43.99     29.46 o 
   0 -11  12       52.55       80.88     38.93 o 
  -3 -10  12       96.34       89.91     37.26 o 
  -2 -10  12      104.58      108.72     39.44 o 
  -1 -10  12      183.86      139.93     39.92 o 
   0 -10  12      140.12      171.28     43.94 o 
   1 -10  12        9.66       21.09     27.70 o 
  -4  -9  12      129.33      134.10     26.04 o 
  -3  -9  12       13.16       10.53     23.92 o 
  -2  -9  12       66.10       28.83     25.49 o 
  -1  -9  12      183.21      173.09     42.17 o 
   0  -9  12       35.25       37.31     27.84 o 
   1  -9  12        2.89       -9.22     22.03 o 
   2  -9  12        3.10        6.39     24.14 o 
  -4  -8  12       87.07       29.63     28.18 o 
  -3  -8  12      125.36      140.15     25.87 o 
  -2  -8  12      103.37       79.67     31.57 o 
  -1  -8  12       84.62       20.51     26.05 o 
   0  -8  12      190.86      201.69     43.26 o 
   1  -8  12       70.05       48.18     30.55 o 
   2  -8  12       70.28       53.84     20.59 o 
   3  -8  12       11.46        8.26     15.81 o 
  -5  -7  12      101.84       63.77     31.74 o 
  -4  -7  12      184.86      233.16     46.46 o 
  -3  -7  12      222.17      214.52     42.75 o 
  -2  -7  12      151.17      136.25     25.49 o 
  -1  -7  12      647.18      576.10     61.90 o 
   0  -7  12       17.95      -14.89     18.67 o 
   1  -7  12      411.80      363.26     56.31 o 
   2  -7  12       48.41       49.66     19.80 o 
   3  -7  12      432.33      440.71     53.08 o 
  -5  -6  12      149.41      122.16     39.99 o 
  -4  -6  12      329.70      388.75     57.47 o 
  -3  -6  12       40.20       34.09     24.55 o 
  -2  -6  12      508.73      623.89     62.51 o 
  -1  -6  12        8.91       21.46     15.06 o 
   0  -6  12      328.56      413.15     54.01 o 
   1  -6  12       27.62       38.70     20.76 o 
   2  -6  12      454.72      487.81     43.67 o 
   3  -6  12       73.22       30.08     19.59 o 
  -5  -5  12      735.51      909.73     79.09 o 
  -4  -5  12       77.12      160.12     40.86 o 
  -3  -5  12      460.47      414.92     55.08 o 
  -2  -5  12       12.72        7.50     20.72 o 
  -1  -5  12      870.59      894.36     62.99 o 
   0  -5  12        8.25       10.14     11.07 o 
   1  -5  12      129.58      113.43     29.62 o 
   2  -5  12      114.32      122.10     30.50 o 
   3  -5  12      120.38      174.86     43.48 o 
  -6  -4  12      215.70      150.51     45.05 o 
  -5  -4  12        0.08        3.90     26.39 o 
  -4  -4  12      558.68      595.52     68.08 o 
  -3  -4  12        5.43        0.34     20.00 o 
  -2  -4  12      679.38      773.04     63.33 o 
  -1  -4  12       35.55       -0.61     18.01 o 
   0  -4  12      983.39     1064.33     39.74 o 
   1  -4  12        3.58        7.53     11.22 o 
   2  -4  12      172.88      189.56     41.83 o 
   3  -4  12        2.46      -11.48     22.25 o 
   4  -4  12       29.92       90.20     40.11 o 
  -6  -3  12        3.06        9.44     28.45 o 
  -5  -3  12      218.54      209.21     47.57 o 
  -4  -3  12        0.14        5.33     20.89 o 
  -3  -3  12      217.14      222.97     43.65 o 
  -2  -3  12       94.63      113.93     35.22 o 
  -1  -3  12      345.92      355.82     41.22 o 
   0  -3  12      662.44      696.12     56.58 o 
   1  -3  12       45.33       65.97     27.94 o 
   2  -3  12       89.64       81.17     31.86 o 
   3  -3  12      302.76      470.94     65.07 o 
   4  -3  12       14.94       39.15     31.37 o 
  -6  -2  12      124.56       83.38     34.81 o 
  -5  -2  12        3.36        8.16     21.01 o 
  -4  -2  12      419.25      488.42     65.32 o 
  -3  -2  12       36.88       43.19     25.06 o 
  -2  -2  12      528.72      489.08     41.77 o 
  -1  -2  12      145.62      144.56     23.56 o 
   0  -2  12        2.85        9.69     12.60 o 
   1  -2  12       19.69        1.89     19.27 o 
   2  -2  12      125.63      106.35     34.69 o 
   3  -2  12      217.20      293.46     52.92 o 
  -6  -1  12        5.49       -8.38     19.90 o 
  -5  -1  12      385.84      333.50     56.48 o 
  -4  -1  12        7.45       23.29     22.83 o 
  -3  -1  12      264.81      228.70     46.00 o 
  -2  -1  12      226.31      202.34     27.69 o 
  -1  -1  12      325.03      292.67     32.38 o 
   0  -1  12        9.20       -0.63     13.30 o 
   1  -1  12      168.24      144.36     35.90 o 
   2  -1  12       54.51       72.07     33.41 o 
   3  -1  12       64.43       45.63     29.61 o 
  -5   0  12      106.45      112.84     35.27 o 
  -4   0  12      304.22      295.86     51.88 o 
  -3   0  12      184.59      146.59     24.88 o 
  -2   0  12       19.82       18.07     19.44 o 
  -1   0  12      286.09      312.13     34.43 o 
   0   0  12      438.62      465.80     41.06 o 
   1   0  12      188.06      236.74     44.59 o 
   2   0  12      157.76      177.16     42.22 o 
   3   0  12      121.60      177.48     45.61 o 
  -5   1  12      133.66      192.44     46.02 o 
  -4   1  12      117.11      101.24     47.61 o 
  -3   1  12       37.01       40.05     21.62 o 
  -2   1  12        5.64        6.14     14.00 o 
  -1   1  12       61.30       69.21     20.79 o 
   0   1  12      225.84      264.00     48.68 o 
   1   1  12        0.72       11.62     21.13 o 
   2   1  12      238.41      295.83     53.31 o 
   3   1  12       28.91       28.18     28.37 o 
  -5   2  12       48.20       78.53     34.09 o 
  -4   2  12        4.61        4.57     14.95 o 
  -3   2  12       28.16       32.99     17.29 o 
  -2   2  12       96.65       75.96     22.01 o 
  -1   2  12       44.17       28.79     38.60 o 
   0   2  12        2.02       18.74     24.02 o 
   1   2  12        6.84       58.32     29.49 o 
   2   2  12        2.70      -22.66     19.37 o 
  -4   3  12        0.72        9.89     15.85 o 
  -3   3  12        0.48       14.68     16.29 o 
  -2   3  12      156.49      174.71     29.27 o 
  -1   3  12       38.87       56.84     28.35 o 
   0   3  12       80.11       51.30     30.09 o 
   1   3  12        5.76       16.32     25.32 o 
  -3   4  12       14.45        0.32     16.18 o 
  -2   4  12        9.96       57.38     22.21 o 
  -1   4  12       98.21      112.02     38.40 o 
   0   4  12       19.76       29.00     29.83 o 
  -2  -9  13      107.86       93.64     35.90 o 
  -1  -9  13        4.01       37.89     29.05 o 
   0  -9  13       56.18      109.21     38.42 o 
   1  -9  13        3.64       43.58     28.37 o 
  -3  -8  13       34.41       30.58     27.57 o 
  -2  -8  13       22.57       37.94     29.34 o 
  -1  -8  13      130.53      176.29     43.00 o 
   0  -8  13       93.20       31.21     28.95 o 
   1  -8  13        3.44        9.05     25.83 o 
  -4  -7  13       35.00       16.56     26.80 o 
  -3  -7  13      109.74       72.87     31.40 o 
  -2  -7  13       55.09       18.25     26.78 o 
  -1  -7  13      425.12      382.33     56.04 o 
   0  -7  13       46.58       42.49     27.72 o 
   1  -7  13       75.42       92.41     34.13 o 
   2  -7  13       25.75       40.58     21.76 o 
  -4  -6  13      173.78      186.87     47.64 o 
  -3  -6  13       39.77       36.60     26.92 o 
  -2  -6  13      184.56      111.41     33.51 o 
   0  -6  13      427.30      459.88     59.26 o 
   1  -6  13        0.53        4.47     17.24 o 
   2  -6  13      247.34      248.55     35.34 o 
  -4  -5  13      152.66      144.82     42.41 o 
  -3  -5  13      183.39      196.72     43.48 o 
  -2  -5  13      107.04       47.50     28.81 o 
  -1  -5  13      422.06      556.52     59.97 o 
   1  -5  13       77.44       80.60     21.88 o 
   2  -5  13        1.22       12.81     26.70 o 
  -5  -4  13       67.33       86.04     38.98 o 
  -4  -4  13      241.87      378.92     64.57 o 
  -3  -4  13       14.45       39.17     26.87 o 
  -2  -4  13      121.58      148.57     38.11 o 
  -1  -4  13       56.29       42.20     24.28 o 
   0  -4  13       90.18      143.12     32.69 o 
   1  -4  13        6.13       20.82     20.75 o 
   2  -4  13       80.94      113.64     38.20 o 
  -5  -3  13      198.74      284.77     57.64 o 
  -4  -3  13        2.61       -0.39     26.48 o 
  -3  -3  13       73.35       57.23     28.93 o 
  -2  -3  13        4.46        4.91     21.16 o 
  -1  -3  13      449.42      429.27     93.71 o 
   0  -3  13        1.14       21.47     16.76 o 
   1  -3  13      107.94       92.99     33.02 o 
   2  -3  13       30.02       31.52     29.37 o 
  -5  -2  13       11.27        4.77     29.37 o 
  -4  -2  13      311.15      282.23     54.64 o 
  -3  -2  13        1.17       19.08     24.33 o 
  -2  -2  13      310.27      394.97     56.50 o 
  -1  -2  13       68.43       44.80     17.43 o 
   0  -2  13      418.80      443.48     56.31 o 
   1  -2  13      181.37      133.22     36.53 o 
   2  -2  13       97.74      113.71     37.86 o 
  -4  -1  13       26.22       39.82     31.08 o 
  -3  -1  13      262.07      253.40     49.12 o 
  -2  -1  13       63.78       68.30     19.77 o 
  -1  -1  13      452.12      463.95     41.48 o 
   0  -1  13      254.45      205.87     30.43 o 
   1  -1  13        0.80        5.66     21.33 o 
   2  -1  13       21.28       42.24     27.96 o 
  -4   0  13      281.22      199.34     46.87 o 
  -3   0  13       60.00       56.04     19.89 o 
  -2   0  13      181.43      142.91     39.22 o 
  -1   0  13      210.63      235.97     32.07 o 
   0   0  13        4.76       19.71     21.76 o 
   1   0  13        4.54      -22.97     17.14 o 
   2   0  13      101.06      136.49     40.28 o 
  -4   1  13       65.43       34.16     27.04 o 
  -3   1  13       47.44       38.01     22.42 o 
  -2   1  13       95.89       73.33     40.63 o 
  -1   1  13       28.43       18.45     19.09 o 
   0   1  13        2.29       41.71     26.99 o 
   1   1  13        9.42        8.13     23.36 o 
  -3   2  13      138.59      159.22     30.30 o 
  -2   2  13        1.44        3.21     16.94 o 
  -1   2  13       83.70       87.27     33.60 o 
   0   2  13       31.29       72.51     32.56 o 
  -3  -6  14        1.51      -18.52     25.88 o 
  -2  -6  14       17.32       31.74     30.24 o 
   1  -6  14        2.19       10.05     25.76 o 
  -3  -5  14       57.05       36.17     29.05 o 
  -2  -5  14       37.93       32.22     25.49 o 
  -1  -5  14       54.82       46.05     27.96 o 
   1  -5  14       40.06       38.15     27.84 o 
  -3  -4  14        1.62      -15.66     23.89 o 
  -2  -4  14      113.47       48.10     32.42 o 
  -1  -4  14      146.37      143.58     38.57 o 
   0  -4  14       89.53      140.93     42.63 o 
   1  -4  14        0.02       12.01     24.86 o 
  -3  -3  14       18.79       81.05     37.26 o 
  -2  -3  14        3.53       26.94     26.53 o 
  -1  -3  14      312.02      388.65     59.46 o 
   0  -3  14       16.50        3.80     16.51 o 
   1  -3  14       57.62       29.10     25.23 o 
  -3  -2  14       55.66       21.01     27.26 o 
  -2  -2  14       78.75       55.34     30.24 o 
  -1  -2  14       28.13       15.72     16.92 o 
   0  -2  14      196.39      266.02     36.27 o 
   1  -2  14        0.11       16.90     23.77 o 
  -3  -1  14      315.02      396.04     63.19 o 
  -2  -1  14        4.53      -23.72     20.60 o 
  -1  -1  14      493.86      518.85     46.23 o 
   0  -1  14       13.81       40.53     26.78 o 
  -2   0  14      187.25      242.84     35.29 o 
  -1   0  14       11.21        4.45     15.64 o 
                                                 
